# Supplementary material for: ﻿Additional fauna of Coelostoma Brullé, 1835 from China, with re-establishment of Coelostomasulcatum Pu, 1963 as a valid species (Coleoptera, Hydrophilidae, Sphaeridiinae)
Source: Zookeys. 2022 Mar 31;1091:15–56. doi: 10.3897/zookeys.1091.79564 (PMC9005496; doi:10.3897/zookeys.1091.79564)
Supplement: XML Treatment for Coelostoma (Lachnocoelostoma) bannanicum [file zookeys.1091.79564-treatment1.xml]

<!DOCTYPE tp:taxon-treatment
  PUBLIC "-//TaxonX//DTD Taxonomic Treatment Publishing DTD v0 20100105//EN" "tax-treatment-NSO.dtd">
<tp:taxon-treatment xmlns:tp="http://www.plazi.org/taxpub"><tp:treatment-meta><kwd-group><label>Taxon classification</label><kwd>
                <named-content content-type="kingdom">Animalia</named-content>
              </kwd><kwd>
                <named-content content-type="order">Coleoptera</named-content>
              </kwd><kwd>
                <named-content content-type="family">Hydrophilidae</named-content>
              </kwd></kwd-group><mixed-citation publication-type="journal"><person-group><name><surname>Mai</surname><given-names>Zuqi</given-names></name><name><surname>Hu</surname><given-names>Jian</given-names></name><name><surname>Jia</surname><given-names>Fenglong</given-names></name></person-group><article-title>﻿Additional fauna of <italic><tp:taxon-name><tp:taxon-name-part taxon-name-part-type="genus" reg="Coelostoma">Coelostoma</tp:taxon-name-part></tp:taxon-name></italic> Brullé, 1835 from China, with re-establishment of <italic><tp:taxon-name><tp:taxon-name-part taxon-name-part-type="genus" reg="Coelostoma">Coelostoma</tp:taxon-name-part><tp:taxon-name-part taxon-name-part-type="species" reg="sulcatum">sulcatum</tp:taxon-name-part></tp:taxon-name></italic> Pu, 1963 as a valid species (<tp:taxon-name><tp:taxon-name-part taxon-name-part-type="order">Coleoptera</tp:taxon-name-part></tp:taxon-name>, <tp:taxon-name><tp:taxon-name-part taxon-name-part-type="family">Hydrophilidae</tp:taxon-name-part></tp:taxon-name>, <tp:taxon-name><tp:taxon-name-part taxon-name-part-type="subfamily">Sphaeridiinae</tp:taxon-name-part></tp:taxon-name>)</article-title><source>Zookeys</source><day>31</day><month>03</month><year>2022</year><volume>1091</volume><fpage>15</fpage><lpage>56</lpage><pub-id pub-id-type="doi">10.3897/zookeys.1091.79564</pub-id></mixed-citation></tp:treatment-meta><tp:nomenclature><label>﻿</label><tp:taxon-name><object-id xmlns:xlink="http://www.w3.org/1999/xlink" content-type="arpha" xlink:type="simple">D153350D-60A8-5CF0-9E85-B6C81EA83E84</object-id><tp:taxon-name-part taxon-name-part-type="genus" reg="Coelostoma">Coelostoma</tp:taxon-name-part> (<tp:taxon-name-part taxon-name-part-type="subgenus" reg="Lachnocoelostoma">Lachnocoelostoma</tp:taxon-name-part>) <tp:taxon-name-part taxon-name-part-type="species" reg="bannanicum">bannanicum</tp:taxon-name-part><object-id xmlns:xlink="http://www.w3.org/1999/xlink" content-type="zoobank" xlink:type="simple">http://zoobank.org/121BDE4F-418D-4B74-A774-8A0796B528E9</object-id></tp:taxon-name><tp:taxon-authority>Mai &amp; Jia</tp:taxon-authority><tp:taxon-status xmlns:xlink="http://www.w3.org/1999/xlink" xlink:type="simple">sp. nov.</tp:taxon-status><xref ref-type="fig" rid="F1">Figure 1A–E</xref></tp:nomenclature><tp:treatment-sec sec-type="type material" id="SECID0ECAAE"><title>Type material examined.</title><p><bold><italic>Holotype</italic></bold>: male (<named-content xmlns:xlink="http://www.w3.org/1999/xlink" content-type="dwc:institutional_code" xlink:title="Sun Yat-sen University" xlink:href="http://grbio.org/institution/national-sun-yat-sen-university-department-biological-sciences" xlink:type="simple">SYSU</named-content>), China, Yunnan, Xishuangbanna Dai Autonomous Prefecture, Mengla County, Menglun Reservoir,<named-content xmlns:xlink="http://www.w3.org/1999/xlink" content-type="dwc:verbatimCoordinates" xlink:type="simple"><named-content content-type="geo-json" specific-use="{&#34;type&#34;:&#34;Point&#34;,&#34;coordinates&#34;:[101.190278,21.932500]}" id="NCID0EYAAE" xlink:type="simple">21°55'57"N, 101°11'25"E</named-content></named-content>, 710 m, 5.vii.2016, Jiang, Liu, Huang &amp; Liu leg. <bold><italic>Paratypes</italic></bold>: 4 spec. (<named-content xmlns:xlink="http://www.w3.org/1999/xlink" content-type="dwc:institutional_code" xlink:title="Sun Yat-sen University" xlink:href="http://grbio.org/institution/national-sun-yat-sen-university-department-biological-sciences" xlink:type="simple">SYSU</named-content>), same data as the holotype.</p></tp:treatment-sec><tp:treatment-sec sec-type="diagnosis" id="SECID0EEBAE"><title>Diagnosis.</title><p>Length 5.4–5.7 mm. Head, pronotum and elytra with similar punctation. Prosternal carina with a prominent tooth anteromedially. Elytra slightly parallel-sided in the middle, without serial punctures laterally. Mesofemora densely pubescent, except on extreme apex. First abdominal ventrite with distinct median carina on basal two-thirds. Fifth ventrite slightly emarginate and with a row of stout setae apically. <bold><italic>Aedeagus</italic></bold> (Fig. <xref ref-type="fig" rid="F1">1D, E</xref>): 1.1 mm long. Median lobe slightly emarginated apically, slightly widened in the middle; gonopore situated subapically. Parameres longer than median lobe, strongly expanded and truncate at apex, outer apical angle rounded and inner apical angle nearly rectangular; apex of parameres wider than apex of median lobe.</p><fig id="F1" position="float" orientation="portrait"><object-id xmlns:xlink="http://www.w3.org/1999/xlink" content-type="doi" xlink:type="simple">10.3897/zookeys.1091.79564.figure1</object-id><object-id xmlns:xlink="http://www.w3.org/1999/xlink" content-type="arpha" xlink:type="simple">31FD6518-399D-52D5-8A08-EE7D803A28EA</object-id><label>Figure 1.</label><caption><p><tp:taxon-name><tp:taxon-name-part taxon-name-part-type="genus" reg="Coelostoma">Coelostoma</tp:taxon-name-part> (<tp:taxon-name-part taxon-name-part-type="subgenus" reg="Lachnocoelostoma">Lachnocoelostoma</tp:taxon-name-part>) <tp:taxon-name-part taxon-name-part-type="species" reg="bannanicum">bannanicum</tp:taxon-name-part></tp:taxon-name> Mai &amp; Jia, sp. nov. <bold>A</bold> dorsal view <bold>B</bold> ventral view <bold>C</bold> lateral view <bold>D, E</bold> aedeagus (<bold>D</bold> dorsal view <bold>E</bold> ventral view). Scale bars :1.0 mm (<bold>A–C</bold>); 0.5 mm (<bold>D, E</bold>).</p></caption><graphic xmlns:xlink="http://www.w3.org/1999/xlink" xlink:href="zookeys-1091-015-g001.jpg" position="float" orientation="portrait" xlink:type="simple" id="oo_666183.jpg"><uri content-type="original_file" xlink:type="simple">https://binary.pensoft.net/fig/666183</uri></graphic></fig></tp:treatment-sec><tp:treatment-sec sec-type="description" id="SECID0E3CAE"><title>Description.</title><p><bold><italic>Form and colour</italic></bold> (Fig. <xref ref-type="fig" rid="F1">1A–C</xref>). Total length 5.4–5.7 mm (holotype: 5.6 mm); maximum width 3.1–3.3 mm (holotype: 3.2 mm); body broadly oval, slightly parallel-sided in the middle, moderately convex. Dorsum black and shiny. Labrum, maxillary palpi and labial palpi reddish brown, antennae yellowish to reddish brown with dark club. Ventral surface reddish brown to black. Femora and tibiae dark reddish brown, tarsi pale reddish.</p><p><bold><italic>Head</italic>.</bold> Dorsal surface with dense fine punctures. Interstices between punctures smooth. Clypeus subtruncate anteriorly. Eyes of moderate size, distinctly emarginated anteriorly in lateral view, separated by ca. 3.6 × the width of one eye. Mentum strongly emarginate anteriorly and depressed in anterior half, with sparse punctures except on the depressed portion. Antennae with 9 antennomeres, antennal club (antennomeres 7–9) densely pubescent. Maxillary palpomere 2 strongly swollen, palpomere 4 truncate apically, slightly longer than palpomere 3. Gula narrow and glabrous.</p><p><bold><italic>Thorax</italic>.</bold> Pronotum widest posteriorly, gradually narrowed anteriad, with punctures as on head, anterolateral angles obtusely rounded, posterolateral angles blunt, anterior and lateral margins with narrow marginal bead. Prosternum with a carina medially and a prominent tooth anteromedially. Scutellum almost in shape of equilateral triangle, with punctures finer than those on pronotum. Elytra with more or less coarser punctures than those on pronotum, punctures on lateral and posterior portions somewhat coarser than those on disc; elytra without serial punctures; sutural stria reaching anterior third of elytra; lateral margin of elytra with bead but not explanate.</p><p><bold><italic>Legs</italic>.</bold> Pro- and mesofemora bearing dense pubescence, except on extreme apex. Metafemora not pubescent, with dense microsculptures and spares fine punctures. Meso- and Metatibiae slightly flattened, with strong apical spurs and series of sparse stout spines laterally. Tarsi with long dorsal setae and gold ventral setae; metatarsi with fifth tarsomere almost as long as third and fourth combined. Claws curved, with a pair of long setae beneath.</p><p><bold><italic>Abdomen</italic>.</bold> Abdominal ventrites densely pubescent. First ventrite with distinct median carina on basal two-thirds. Fifth ventrite with fine marginal bead and slightly emarginated apically, with a row of stout setae apically.</p><p><bold><italic>Male genitalia</italic></bold> (Fig. <xref ref-type="fig" rid="F1">1D, E</xref>). Aedeagus ca. 1.1 mm long. Median lobe slightly emarginated apically, widest in the middle, ca. 3.2 × as long as wide. Gonopore situated subapically, wider than long. Parameres longer than median lobe; outer face strongly sinuate at anterior third, strongly expanded and truncate at apex, outer apical angle rounded and inner apical angle nearly rectangular; apex of parameres wider than apex of median lobe.</p></tp:treatment-sec><tp:treatment-sec sec-type="etymology" id="SECID0ESEAE"><title>Etymology.</title><p>This species is named after the type locality, Xishuangbanna Dai Autonomous Prefecture.</p></tp:treatment-sec><tp:treatment-sec sec-type="biology" id="SECID0EXEAE"><title>Biology.</title><p>On the basis of private communication to the collector, Dr. Ri-Xin Jiang (Guizhou University), the specimens were collected under stones at the edges of a mountain stream.</p></tp:treatment-sec><tp:treatment-sec sec-type="remarks" id="SECID0E3EAE"><title>Remarks.</title><p>This species is very similar to <italic><tp:taxon-name><tp:taxon-name-part taxon-name-part-type="genus" reg="Coelostoma">C.</tp:taxon-name-part><tp:taxon-name-part taxon-name-part-type="species" reg="coomani">coomani</tp:taxon-name-part></tp:taxon-name></italic> Orchymont, 1932 and <italic><tp:taxon-name><tp:taxon-name-part taxon-name-part-type="genus" reg="Coelostoma">C.</tp:taxon-name-part><tp:taxon-name-part taxon-name-part-type="species" reg="jaechi">jaechi</tp:taxon-name-part></tp:taxon-name></italic> Jia, Lin, Chan, Skale &amp; Fikáček, 2017 in the weakly emarginate apex of the median lobe, and to <italic><tp:taxon-name><tp:taxon-name-part taxon-name-part-type="genus" reg="Coelostoma">C.</tp:taxon-name-part><tp:taxon-name-part taxon-name-part-type="species" reg="surkhetensis">surkhetensis</tp:taxon-name-part></tp:taxon-name></italic> Hebauer, 2002 in the shape of the median lobe. It can be distinguished from <italic><tp:taxon-name><tp:taxon-name-part taxon-name-part-type="genus" reg="Coelostoma">C.</tp:taxon-name-part><tp:taxon-name-part taxon-name-part-type="species" reg="coomani">coomani</tp:taxon-name-part></tp:taxon-name></italic> (<xref ref-type="bibr" rid="B13">Jia et al. 2014</xref>: fig. 24) by the gonopore situated subapically (Fig. <xref ref-type="fig" rid="F1">1D, E</xref>) (situated at midlength in <italic><tp:taxon-name><tp:taxon-name-part taxon-name-part-type="genus" reg="Coelostoma">C.</tp:taxon-name-part><tp:taxon-name-part taxon-name-part-type="species" reg="coomani">coomani</tp:taxon-name-part></tp:taxon-name></italic>) and outer margin of parameres strongly sinuate subapically (Fig. <xref ref-type="fig" rid="F1">1D, E</xref>) (not or only slightly sinuate in <italic><tp:taxon-name><tp:taxon-name-part taxon-name-part-type="genus" reg="Coelostoma">C.</tp:taxon-name-part><tp:taxon-name-part taxon-name-part-type="species" reg="coomani">coomani</tp:taxon-name-part></tp:taxon-name></italic>). It differs from <italic><tp:taxon-name><tp:taxon-name-part taxon-name-part-type="genus" reg="Coelostoma">C.</tp:taxon-name-part><tp:taxon-name-part taxon-name-part-type="species" reg="jaechi">jaechi</tp:taxon-name-part></tp:taxon-name></italic> (<xref ref-type="bibr" rid="B15">Jia et al. 2017</xref>: fig. 11) by larger body size (body size &lt; 5 mm in <italic><tp:taxon-name><tp:taxon-name-part taxon-name-part-type="genus" reg="Coelostoma">C.</tp:taxon-name-part><tp:taxon-name-part taxon-name-part-type="species" reg="jaechi">jaechi</tp:taxon-name-part></tp:taxon-name></italic>), median lobe widest at midlength (Fig. <xref ref-type="fig" rid="F1">1D, E</xref>) (widest in apical third in <italic><tp:taxon-name><tp:taxon-name-part taxon-name-part-type="genus" reg="Coelostoma">C.</tp:taxon-name-part><tp:taxon-name-part taxon-name-part-type="species" reg="jaechi">jaechi</tp:taxon-name-part></tp:taxon-name></italic>). It can be distinguished from <italic><tp:taxon-name><tp:taxon-name-part taxon-name-part-type="genus" reg="Coelostoma">C.</tp:taxon-name-part><tp:taxon-name-part taxon-name-part-type="species" reg="surkhetensis">surkhetensis</tp:taxon-name-part></tp:taxon-name></italic> (Fig. <xref ref-type="fig" rid="F8">8A–E</xref>) by parameres strongly expanded apically (Fig. <xref ref-type="fig" rid="F1">1D, E</xref>) (apex not expended in <italic><tp:taxon-name><tp:taxon-name-part taxon-name-part-type="genus" reg="Coelostoma">C.</tp:taxon-name-part><tp:taxon-name-part taxon-name-part-type="species" reg="surkhetensis">surkhetensis</tp:taxon-name-part></tp:taxon-name></italic> (Fig. <xref ref-type="fig" rid="F8">8D, E</xref>)), median lobe widest at midlength (Fig. <xref ref-type="fig" rid="F1">1D, E</xref>) (outer face subparallel throughout in <italic><tp:taxon-name><tp:taxon-name-part taxon-name-part-type="genus" reg="Coelostoma">C.</tp:taxon-name-part><tp:taxon-name-part taxon-name-part-type="species" reg="surkhetensis">surkhetensis</tp:taxon-name-part></tp:taxon-name></italic> (Fig. <xref ref-type="fig" rid="F8">8D, E</xref>)).</p></tp:treatment-sec><tp:treatment-sec sec-type="distribution" id="SECID0EOKAE"><title>Distribution.</title><p>Only known from type locality. China (Yunnan).</p></tp:treatment-sec><tp:treatment-sec><!--Section generated to contain objects referenced in tp:taxon-treatment.--><fig id="F8" position="float" orientation="portrait"><object-id xmlns:xlink="http://www.w3.org/1999/xlink" content-type="doi" xlink:type="simple">10.3897/zookeys.1091.79564.figure8</object-id><object-id xmlns:xlink="http://www.w3.org/1999/xlink" content-type="arpha" xlink:type="simple">62D37B18-AC23-5A9A-A936-103F60B182C8</object-id><label>Figure 8.</label><caption><p><tp:taxon-name><tp:taxon-name-part taxon-name-part-type="genus" reg="Coelostoma">Coelostoma</tp:taxon-name-part> (<tp:taxon-name-part taxon-name-part-type="subgenus" reg="Lachnocoelostoma">Lachnocoelostoma</tp:taxon-name-part>) <tp:taxon-name-part taxon-name-part-type="species" reg="surkhetensis">surkhetensis</tp:taxon-name-part></tp:taxon-name> Hebauer, 2002 <bold>A</bold> dorsal view <bold>B</bold> ventral view <bold>C</bold> lateral view <bold>D, E</bold> aedeagus <bold>D</bold> dorsal view <bold>E</bold> ventral view. Scale bars: 1.0 mm (<bold>A–C</bold>); 0.5 mm (<bold>D, E</bold>).</p></caption><graphic xmlns:xlink="http://www.w3.org/1999/xlink" xlink:href="zookeys-1091-015-g008.jpg" position="float" orientation="portrait" xlink:type="simple" id="oo_666190.jpg"><uri content-type="original_file" xlink:type="simple">https://binary.pensoft.net/fig/666190</uri></graphic></fig></tp:treatment-sec><ref-list><ref id="B13"><mixed-citation xmlns:xlink="http://www.w3.org/1999/xlink" xlink:type="simple"><person-group><name name-style="western"><surname>Jia</surname><given-names>F-L</given-names></name><name name-style="western"><surname>Aston</surname><given-names>P</given-names></name><name name-style="western"><surname>Fikáček</surname><given-names>M</given-names></name></person-group> (<year>2014</year>) <article-title>Review of the Chinese species of the genus <italic><tp:taxon-name><tp:taxon-name-part taxon-name-part-type="genus">Coelostoma</tp:taxon-name-part></tp:taxon-name></italic> Brullé, 1835 (<tp:taxon-name><tp:taxon-name-part taxon-name-part-type="order">Coleoptera</tp:taxon-name-part></tp:taxon-name>: <tp:taxon-name><tp:taxon-name-part taxon-name-part-type="family">Hydrophilidae</tp:taxon-name-part></tp:taxon-name>: <tp:taxon-name><tp:taxon-name-part taxon-name-part-type="subfamily">Sphaeridiinae</tp:taxon-name-part></tp:taxon-name>).</article-title><source>Zootaxa</source><volume>3887</volume>(<issue>3</issue>): <fpage>354</fpage>–<lpage>376</lpage>. <ext-link xlink:type="simple" ext-link-type="doi" xlink:href="10.11646/zootaxa.3887.3.4">https://doi.org/10.11646/zootaxa.3887.3.4</ext-link></mixed-citation></ref><ref id="B15"><mixed-citation xmlns:xlink="http://www.w3.org/1999/xlink" xlink:type="simple"><person-group><name name-style="western"><surname>Jia</surname><given-names>F-L</given-names></name><name name-style="western"><surname>Lin</surname><given-names>R-C</given-names></name><name name-style="western"><surname>Chan</surname><given-names>E</given-names></name><name name-style="western"><surname>Skale</surname><given-names>A</given-names></name><name name-style="western"><surname>Fikáček</surname><given-names>M</given-names></name></person-group> (<year>2017</year>) <article-title>Two new species of <italic><tp:taxon-name><tp:taxon-name-part taxon-name-part-type="genus">Coelostoma</tp:taxon-name-part></tp:taxon-name></italic> Brullé, 1835 from China and additional faunistic records of the genus from the Oriental Region (<tp:taxon-name><tp:taxon-name-part taxon-name-part-type="order">Coleoptera</tp:taxon-name-part></tp:taxon-name>: <tp:taxon-name><tp:taxon-name-part taxon-name-part-type="family">Hydrophilidae</tp:taxon-name-part></tp:taxon-name>: <tp:taxon-name><tp:taxon-name-part taxon-name-part-type="subfamily">Sphaeridiinae</tp:taxon-name-part></tp:taxon-name>: <tp:taxon-name><tp:taxon-name-part taxon-name-part-type="tribe">Coelostomatini</tp:taxon-name-part></tp:taxon-name>).</article-title><source>Zootaxa</source><volume>4232</volume>(<issue>1</issue>): <fpage>113</fpage>–<lpage>122</lpage>. <ext-link xlink:type="simple" ext-link-type="doi" xlink:href="10.11646/zootaxa.4232.1.8">https://doi.org/10.11646/zootaxa.4232.1.8</ext-link></mixed-citation></ref></ref-list></tp:taxon-treatment>
