# Supplementary material for: ﻿Additional fauna of Coelostoma Brullé, 1835 from China, with re-establishment of Coelostomasulcatum Pu, 1963 as a valid species (Coleoptera, Hydrophilidae, Sphaeridiinae)
Source: Zookeys. 2022 Mar 31;1091:15–56. doi: 10.3897/zookeys.1091.79564 (PMC9005496; doi:10.3897/zookeys.1091.79564)
Supplement: XML Treatment for Coelostoma (Lachnocoelostoma) fortunum [file zookeys.1091.79564-treatment3.xml]

<!DOCTYPE tp:taxon-treatment
  PUBLIC "-//TaxonX//DTD Taxonomic Treatment Publishing DTD v0 20100105//EN" "tax-treatment-NSO.dtd">
<tp:taxon-treatment xmlns:tp="http://www.plazi.org/taxpub"><tp:treatment-meta><kwd-group><label>Taxon classification</label><kwd>
                <named-content content-type="kingdom">Animalia</named-content>
              </kwd><kwd>
                <named-content content-type="order">Coleoptera</named-content>
              </kwd><kwd>
                <named-content content-type="family">Hydrophilidae</named-content>
              </kwd></kwd-group><mixed-citation publication-type="journal"><person-group><name><surname>Mai</surname><given-names>Zuqi</given-names></name><name><surname>Hu</surname><given-names>Jian</given-names></name><name><surname>Jia</surname><given-names>Fenglong</given-names></name></person-group><article-title>﻿Additional fauna of <italic><tp:taxon-name><tp:taxon-name-part taxon-name-part-type="genus" reg="Coelostoma">Coelostoma</tp:taxon-name-part></tp:taxon-name></italic> Brullé, 1835 from China, with re-establishment of <italic><tp:taxon-name><tp:taxon-name-part taxon-name-part-type="genus" reg="Coelostoma">Coelostoma</tp:taxon-name-part><tp:taxon-name-part taxon-name-part-type="species" reg="sulcatum">sulcatum</tp:taxon-name-part></tp:taxon-name></italic> Pu, 1963 as a valid species (<tp:taxon-name><tp:taxon-name-part taxon-name-part-type="order">Coleoptera</tp:taxon-name-part></tp:taxon-name>, <tp:taxon-name><tp:taxon-name-part taxon-name-part-type="family">Hydrophilidae</tp:taxon-name-part></tp:taxon-name>, <tp:taxon-name><tp:taxon-name-part taxon-name-part-type="subfamily">Sphaeridiinae</tp:taxon-name-part></tp:taxon-name>)</article-title><source>Zookeys</source><day>31</day><month>03</month><year>2022</year><volume>1091</volume><fpage>15</fpage><lpage>56</lpage><pub-id pub-id-type="doi">10.3897/zookeys.1091.79564</pub-id></mixed-citation></tp:treatment-meta><tp:nomenclature><label>﻿</label><tp:taxon-name><object-id xmlns:xlink="http://www.w3.org/1999/xlink" content-type="arpha" xlink:type="simple">34306785-FB62-558E-BA28-CC52CE49EEB6</object-id><tp:taxon-name-part taxon-name-part-type="genus" reg="Coelostoma">Coelostoma</tp:taxon-name-part> (<tp:taxon-name-part taxon-name-part-type="subgenus" reg="Lachnocoelostoma">Lachnocoelostoma</tp:taxon-name-part>) <tp:taxon-name-part taxon-name-part-type="species" reg="fortunum">fortunum</tp:taxon-name-part><object-id xmlns:xlink="http://www.w3.org/1999/xlink" content-type="zoobank" xlink:type="simple">http://zoobank.org/878E3932-8BA5-44B0-8F9F-B255EB1A0268</object-id></tp:taxon-name><tp:taxon-authority>Mai &amp; Jia</tp:taxon-authority><tp:taxon-status xmlns:xlink="http://www.w3.org/1999/xlink" xlink:type="simple">sp. nov.</tp:taxon-status><xref ref-type="fig" rid="F3">Figures 3A–E</xref><xref ref-type="fig" rid="F12">, 12B</xref></tp:nomenclature><tp:treatment-sec sec-type="type material" id="SECID0ETWAE"><title>Type material examined.</title><p><bold><italic>Holotype</italic></bold>: male (<named-content xmlns:xlink="http://www.w3.org/1999/xlink" content-type="dwc:institutional_code" xlink:title="Sun Yat-sen University" xlink:href="http://grbio.org/institution/national-sun-yat-sen-university-department-biological-sciences" xlink:type="simple">SYSU</named-content>), China, Yunnan, Dehong Dai and Jingpo Autonomous Prefecture, Yingjiang County, Xima Town (昔马镇), Hulukou (葫芦口), Xingyun Secondary power station (星云二级电站), 1000 m, vi.2019, light trap, Zhao-yang Tang leg. <bold><italic>Paratypes</italic></bold>: 2 females (<named-content xmlns:xlink="http://www.w3.org/1999/xlink" content-type="dwc:institutional_code" xlink:title="Sun Yat-sen University" xlink:href="http://grbio.org/institution/national-sun-yat-sen-university-department-biological-sciences" xlink:type="simple">SYSU</named-content>), same data as the holotype.</p></tp:treatment-sec><tp:treatment-sec sec-type="diagnosis" id="SECID0EJXAE"><title>Diagnosis.</title><p>Length 4.4–4.6 mm. Head and pronotum with similar punctation. Prosternum carinate medially, with a prominent tooth anteromedially. Elytra not parallel-sided in the middle, each elytron with 10 distinct rows of serial punctures; intervals between series with two sizes of punctures especially in posterior half of elytron, all finer than those of the series, the finer punctures finer and shallower than the coarser punctures but not extremely so (Fig. <xref ref-type="fig" rid="F12">12B</xref>); lateral margin of elytra with bead but not explanate. Mesofemora densely pubescent, except on extreme apex. First abdominal ventrite with carina on basal two-thirds. Fifth ventrite slightly emarginate and with a row of stout setae apically. <bold><italic>Aedeagus</italic></bold> (Fig. <xref ref-type="fig" rid="F3">3D, E</xref>): 1.1 mm long. Median lobe widest basally, almost truncate apically, outer face nearly parallel-sided throughout; gonopore situated subapically, rounded, almost as wide as long. Parameres almost the same length as median lobe, outer face continually curved, apex of paramere pointed, curved inwards.</p></tp:treatment-sec><tp:treatment-sec sec-type="description" id="SECID0E1XAE"><title>Description.</title><p><bold><italic>Form and colour</italic></bold> (Fig. <xref ref-type="fig" rid="F3">3A–C</xref>). Total length 4.4–4.6 mm (holotype: 4.5 mm); maximum width 2.6–2.7 mm (holotype: 2.7 mm); body broadly oval, not parallel-sided in the middle, moderately convex. Dorsum black to reddish brown, with lateral margin of pronotum and elytra slightly paler. Labrum, maxillary palpi and labial palpi reddish brown, antennae yellowish to reddish brown with dark club. Ventral surface reddish brown. Femora and tibiae dark reddish brown, tarsi pale reddish.</p><p><bold><italic>Head</italic>.</bold> Dorsal surface with dense fine punctures. Interstices between punctures smooth. Clypeus subtruncate anteriorly. Eyes of moderate size, slightly emarginated anteriorly in lateral view, separated by ca. 4.2 × the width of one eye. Mentum emarginated anteriorly and depressed in anterior half, with sparse punctures and transverse microsculpture. Antennae with 9 antennomeres, antennal club (antennomeres 7–9) densely pubescent. Maxillary palpomere 2 strongly swollen, palpomere 4 truncate apically, slightly longer than palpomere 3. Gula narrow and glabrous.</p><p><bold><italic>Thorax</italic>.</bold> Pronotum widest posteriorly, gradually narrowed anteriad, with punctures slightly sparser than those on head, anterolateral angles obtusely rounded, posterolateral angles blunt, anterior and lateral margins with narrow marginal bead. Prosternum with a carina medially and a prominent tooth anteromedially. Scutellum in shape of equilateral triangle, with punctures as on pronotum. Each elytron with ten distinct rows of serial punctures; intervals between series with two sizes of punctures especially in posterior half of elytron, all finer than those of the series, the finer punctures finer and shallower than the coarser punctures but not extremely so (Fig. <xref ref-type="fig" rid="F12">12B</xref>); series 1–4 only visible in posterior half of elytron, series 1 overlaps with sutural stria, series 3 and 4 fused together subposteriorly; series 5–10 nearly reaching elytral base, slightly sulcate posteriorly. The outer four serial punctures coarser and stronger than the inner six serial punctures (Fig. <xref ref-type="fig" rid="F12">12B</xref>). Lateral margin of elytra with bead but not explanate.</p><fig id="F3" position="float" orientation="portrait"><object-id xmlns:xlink="http://www.w3.org/1999/xlink" content-type="doi" xlink:type="simple">10.3897/zookeys.1091.79564.figure3</object-id><object-id xmlns:xlink="http://www.w3.org/1999/xlink" content-type="arpha" xlink:type="simple">7B379135-8E7C-574F-B780-90300DB5CD06</object-id><label>Figure 3.</label><caption><p><tp:taxon-name><tp:taxon-name-part taxon-name-part-type="genus" reg="Coelostoma">Coelostoma</tp:taxon-name-part> (<tp:taxon-name-part taxon-name-part-type="subgenus" reg="Lachnocoelostoma">Lachnocoelostoma</tp:taxon-name-part>) <tp:taxon-name-part taxon-name-part-type="species" reg="fortunum">fortunum</tp:taxon-name-part></tp:taxon-name> Mai &amp; Jia, sp. nov. <bold>A</bold> dorsal view <bold>B</bold> ventral view <bold>C</bold> lateral view <bold>D, E</bold> aedeagus (<bold>D</bold> dorsal view <bold>E</bold> ventral view). Scale bars: 1.0 mm (<bold>A–C</bold>); 0.5 mm (<bold>D, E</bold>).</p></caption><graphic xmlns:xlink="http://www.w3.org/1999/xlink" xlink:href="zookeys-1091-015-g003.jpg" position="float" orientation="portrait" xlink:type="simple" id="oo_666185.jpg"><uri content-type="original_file" xlink:type="simple">https://binary.pensoft.net/fig/666185</uri></graphic></fig><p><bold><italic>Legs</italic>.</bold> Pro- and mesofemora bearing dense pubescence, except on extreme apex. Metafemora not pubescent, with dense microsculptures and spares fine punctures. Meso- and Metatibia slightly flattened, with strong apical spurs and series of sparse stout spines laterally. Tarsi with long dorsal setae and gold ventral setae; metatarsi with fifth tarsomere almost as long as third and fourth combined. Claws curved, with a pair of long setae beneath.</p><p><bold><italic>Abdomen</italic>.</bold> Abdominal ventrites densely pubescent. First ventrite with distinct median carina on basal two-thirds. Fifth ventrite slightly emarginate and with fine marginal bead, with a row of stout setae apically.</p><p><bold><italic>Male genitalia</italic></bold> (Fig. <xref ref-type="fig" rid="F3">3D, E</xref>). Aedeagus ca. 1.1 mm long. Median lobe widest basally, ca. 3.9 × as long as wide, almost truncate apically, outer face nearly parallel-sided throughout; gonopore situated subapically, rounded, almost as wide as long. Parameres almost the same length as median lobe, outer face continually curved, apex of paramere pointed, curved inwards.</p></tp:treatment-sec><tp:treatment-sec sec-type="etymology" id="SECID0ED2AE"><title>Etymology.</title><p>This new species is derived from the Latin adjective <italic>fortuna</italic>, fortunate, meaning the senior author was lucky to collect the new species.</p></tp:treatment-sec><tp:treatment-sec sec-type="biology" id="SECID0EL2AE"><title>Biology.</title><p>All specimens were collected in a light trap</p></tp:treatment-sec><tp:treatment-sec sec-type="remarks" id="SECID0EQ2AE"><title>Remarks.</title><p>This species also with ten rows of serial punctures on elytra as <italic><tp:taxon-name><tp:taxon-name-part taxon-name-part-type="genus" reg="Coelostoma">C.</tp:taxon-name-part><tp:taxon-name-part taxon-name-part-type="species" reg="dactylopunctum">dactylopunctum</tp:taxon-name-part></tp:taxon-name></italic> sp. nov. It can be distinguished from the latter by apex of median lobe truncate and not emarginate (Fig. <xref ref-type="fig" rid="F3">3D, E</xref>) (slightly emarginate and rounded apically in <italic><tp:taxon-name><tp:taxon-name-part taxon-name-part-type="genus" reg="Coelostoma">C.</tp:taxon-name-part><tp:taxon-name-part taxon-name-part-type="species" reg="dactylopunctum">dactylopunctum</tp:taxon-name-part></tp:taxon-name></italic> sp. nov. (Fig. <xref ref-type="fig" rid="F2">2D, E</xref>)), apex of paramere pointed (Fig. <xref ref-type="fig" rid="F3">3D, E</xref>) (paramere broadly truncate apically in <italic><tp:taxon-name><tp:taxon-name-part taxon-name-part-type="genus" reg="Coelostoma">C.</tp:taxon-name-part><tp:taxon-name-part taxon-name-part-type="species" reg="dactylopunctum">dactylopunctum</tp:taxon-name-part></tp:taxon-name></italic> sp. nov. (Fig. <xref ref-type="fig" rid="F2">2D, E</xref>)), first ventrite with median carina on basal two-thirds (with complete median carina in <italic><tp:taxon-name><tp:taxon-name-part taxon-name-part-type="genus" reg="Coelostoma">C.</tp:taxon-name-part><tp:taxon-name-part taxon-name-part-type="species" reg="dactylopunctum">dactylopunctum</tp:taxon-name-part></tp:taxon-name></italic> sp. nov.).</p></tp:treatment-sec><tp:treatment-sec sec-type="distribution" id="SECID0ES4AE"><title>Distribution.</title><p>Only known from type locality. China (Yunnan).</p></tp:treatment-sec><tp:treatment-sec><!--Section generated to contain objects referenced in tp:taxon-treatment.--><fig id="F12" position="float" orientation="portrait"><object-id xmlns:xlink="http://www.w3.org/1999/xlink" content-type="doi" xlink:type="simple">10.3897/zookeys.1091.79564.figure12</object-id><object-id xmlns:xlink="http://www.w3.org/1999/xlink" content-type="arpha" xlink:type="simple">FD301CD8-8BF7-5258-B1EF-265F5F686CA0</object-id><label>Figure 12.</label><caption><p>Lateral view of <italic><tp:taxon-name><tp:taxon-name-part taxon-name-part-type="genus" reg="Coelostoma">Coelostoma</tp:taxon-name-part></tp:taxon-name></italic> spp. (the red figures indicate the serial number of elytral serial punctures; the white arrows indicate the punctures of series; the circles indicate the coarser punctures; the squares indicate the finer punctures) <bold>A</bold><italic><tp:taxon-name><tp:taxon-name-part taxon-name-part-type="genus" reg="Coelostoma">Coelostoma</tp:taxon-name-part><tp:taxon-name-part taxon-name-part-type="species" reg="dactylopunctum">dactylopunctum</tp:taxon-name-part></tp:taxon-name></italic> sp. nov. <bold>B</bold><italic><tp:taxon-name><tp:taxon-name-part taxon-name-part-type="genus" reg="Coelostoma">Coelostoma</tp:taxon-name-part><tp:taxon-name-part taxon-name-part-type="species" reg="fortunum">fortunum</tp:taxon-name-part></tp:taxon-name></italic> sp. nov. Scale bar: 1 mm (<bold>A, B</bold>).</p></caption><graphic xmlns:xlink="http://www.w3.org/1999/xlink" xlink:href="zookeys-1091-015-g012.jpg" position="float" orientation="portrait" xlink:type="simple" id="oo_666194.jpg"><uri content-type="original_file" xlink:type="simple">https://binary.pensoft.net/fig/666194</uri></graphic></fig><fig id="F2" position="float" orientation="portrait"><object-id xmlns:xlink="http://www.w3.org/1999/xlink" content-type="doi" xlink:type="simple">10.3897/zookeys.1091.79564.figure2</object-id><object-id xmlns:xlink="http://www.w3.org/1999/xlink" content-type="arpha" xlink:type="simple">BAFCD2EF-D410-560C-BF45-2F9CDB09E6FE</object-id><label>Figure 2.</label><caption><p><tp:taxon-name><tp:taxon-name-part taxon-name-part-type="genus" reg="Coelostoma">Coelostoma</tp:taxon-name-part> (<tp:taxon-name-part taxon-name-part-type="subgenus" reg="Lachnocoelostoma">Lachnocoelostoma</tp:taxon-name-part>) <tp:taxon-name-part taxon-name-part-type="species" reg="dactylopunctum">dactylopunctum</tp:taxon-name-part></tp:taxon-name> Mai &amp; Jia, sp. nov. <bold>A</bold> dorsal view <bold>B</bold> ventral view <bold>C</bold> lateral view <bold>D, E</bold> aedeagus (<bold>D</bold> dorsal view <bold>E</bold> ventral view). Scale bars: 1.0 mm (<bold>A–C</bold>); 0.5 mm (<bold>D, E</bold>).</p></caption><graphic xmlns:xlink="http://www.w3.org/1999/xlink" xlink:href="zookeys-1091-015-g002.jpg" position="float" orientation="portrait" xlink:type="simple" id="oo_666184.jpg"><uri content-type="original_file" xlink:type="simple">https://binary.pensoft.net/fig/666184</uri></graphic></fig></tp:treatment-sec></tp:taxon-treatment>
