# Supplementary material for: ﻿Additional fauna of Coelostoma Brullé, 1835 from China, with re-establishment of Coelostomasulcatum Pu, 1963 as a valid species (Coleoptera, Hydrophilidae, Sphaeridiinae)
Source: Zookeys. 2022 Mar 31;1091:15–56. doi: 10.3897/zookeys.1091.79564 (PMC9005496; doi:10.3897/zookeys.1091.79564)
Supplement: XML Treatment for Coelostoma (Lachnocoelostoma) mixtum [file zookeys.1091.79564-treatment4.xml]

<!DOCTYPE tp:taxon-treatment
  PUBLIC "-//TaxonX//DTD Taxonomic Treatment Publishing DTD v0 20100105//EN" "tax-treatment-NSO.dtd">
<tp:taxon-treatment xmlns:tp="http://www.plazi.org/taxpub"><tp:treatment-meta><kwd-group><label>Taxon classification</label><kwd>
                <named-content content-type="kingdom">Animalia</named-content>
              </kwd><kwd>
                <named-content content-type="order">Coleoptera</named-content>
              </kwd><kwd>
                <named-content content-type="family">Hydrophilidae</named-content>
              </kwd></kwd-group><mixed-citation publication-type="journal"><person-group><name><surname>Mai</surname><given-names>Zuqi</given-names></name><name><surname>Hu</surname><given-names>Jian</given-names></name><name><surname>Jia</surname><given-names>Fenglong</given-names></name></person-group><article-title>﻿Additional fauna of <italic><tp:taxon-name><tp:taxon-name-part taxon-name-part-type="genus" reg="Coelostoma">Coelostoma</tp:taxon-name-part></tp:taxon-name></italic> Brullé, 1835 from China, with re-establishment of <italic><tp:taxon-name><tp:taxon-name-part taxon-name-part-type="genus" reg="Coelostoma">Coelostoma</tp:taxon-name-part><tp:taxon-name-part taxon-name-part-type="species" reg="sulcatum">sulcatum</tp:taxon-name-part></tp:taxon-name></italic> Pu, 1963 as a valid species (<tp:taxon-name><tp:taxon-name-part taxon-name-part-type="order">Coleoptera</tp:taxon-name-part></tp:taxon-name>, <tp:taxon-name><tp:taxon-name-part taxon-name-part-type="family">Hydrophilidae</tp:taxon-name-part></tp:taxon-name>, <tp:taxon-name><tp:taxon-name-part taxon-name-part-type="subfamily">Sphaeridiinae</tp:taxon-name-part></tp:taxon-name>)</article-title><source>Zookeys</source><day>31</day><month>03</month><year>2022</year><volume>1091</volume><fpage>15</fpage><lpage>56</lpage><pub-id pub-id-type="doi">10.3897/zookeys.1091.79564</pub-id></mixed-citation></tp:treatment-meta><tp:nomenclature><label>﻿</label><tp:taxon-name><object-id xmlns:xlink="http://www.w3.org/1999/xlink" content-type="arpha" xlink:type="simple">A71FE8B1-89D1-5971-8CA3-8299629BD9EF</object-id><tp:taxon-name-part taxon-name-part-type="genus" reg="Coelostoma">Coelostoma</tp:taxon-name-part> (<tp:taxon-name-part taxon-name-part-type="subgenus" reg="Lachnocoelostoma">Lachnocoelostoma</tp:taxon-name-part>) <tp:taxon-name-part taxon-name-part-type="species" reg="mixtum">mixtum</tp:taxon-name-part><object-id xmlns:xlink="http://www.w3.org/1999/xlink" content-type="zoobank" xlink:type="simple">http://zoobank.org/DBD0A5A3-6C16-435E-B4EF-463D3632DF6F</object-id></tp:taxon-name><tp:taxon-authority>Mai &amp; Jia</tp:taxon-authority><tp:taxon-status xmlns:xlink="http://www.w3.org/1999/xlink" xlink:type="simple">sp. nov.</tp:taxon-status><xref ref-type="fig" rid="F4">Figures 4A–C</xref><xref ref-type="fig" rid="F5">, 5A–C</xref></tp:nomenclature><tp:treatment-sec sec-type="type material" id="SECID0EL6AE"><title>Type material examined.</title><p><bold><italic>Holotype</italic></bold>: male (<named-content xmlns:xlink="http://www.w3.org/1999/xlink" content-type="dwc:institutional_code" xlink:title="Sun Yat-sen University" xlink:href="http://grbio.org/institution/national-sun-yat-sen-university-department-biological-sciences" xlink:type="simple">SYSU</named-content>), China, Fujian, Wuyishan, Sangang Village (三港村), 16–28.v.2004, Cai-xia Yuan &amp; Jing Li leg.</p></tp:treatment-sec><tp:treatment-sec sec-type="diagnosis" id="SECID0E16AE"><title>Diagnosis.</title><p>Length 6.13 mm. Head, pronotum and elytra with similar punctation. Prosternum carinate medially, with a prominent tooth anteromedially. Elytra parallel-sided in the middle, without serial punctures laterally. Mesofemora densely pubescent, except on extreme apex. First abdominal ventrite with median carina on basal one-thirds. Fifth ventrite slightly emarginate and with a row of stout setae apically. <bold><italic>Aedeagus</italic></bold> (Fig. <xref ref-type="fig" rid="F5">5A–C</xref>): very large, similar to <italic><tp:taxon-name><tp:taxon-name-part taxon-name-part-type="genus" reg="Coelostoma">Coelostoma</tp:taxon-name-part><tp:taxon-name-part taxon-name-part-type="species" reg="vagum">vagum</tp:taxon-name-part></tp:taxon-name></italic> Orchymont, 1940, but median lobe narrowly rounded apically, apex without a sharp prominent tooth ventrally; parameres abruptly widened apically, distinctly bent inward.</p></tp:treatment-sec><tp:treatment-sec sec-type="description" id="SECID0ETAAG"><title>Description.</title><p><bold><italic>Form and colour</italic></bold> (Fig. <xref ref-type="fig" rid="F4">4A–C</xref>). Total length 6.13 mm; maximum width 3.3 mm; body broadly oval, parallel-sided in the middle, moderately convex. Dorsum black and shiny. Labrum, maxillary palpi and labial palpi reddish brown, antennae yellowish to reddish brown with dark club. Ventral surface reddish brown to black. Femora and tibiae dark reddish brown, tarsi pale reddish.</p><fig id="F4" position="float" orientation="portrait"><object-id xmlns:xlink="http://www.w3.org/1999/xlink" content-type="doi" xlink:type="simple">10.3897/zookeys.1091.79564.figure4</object-id><object-id xmlns:xlink="http://www.w3.org/1999/xlink" content-type="arpha" xlink:type="simple">61CDA58A-71B5-5F07-AB09-7EC9475A5B1C</object-id><label>Figure 4.</label><caption><p><tp:taxon-name><tp:taxon-name-part taxon-name-part-type="genus" reg="Coelostoma">Coelostoma</tp:taxon-name-part> (<tp:taxon-name-part taxon-name-part-type="subgenus" reg="Lachnocoelostoma">Lachnocoelostoma</tp:taxon-name-part>) <tp:taxon-name-part taxon-name-part-type="species" reg="mixtum">mixtum</tp:taxon-name-part></tp:taxon-name> Mai &amp; Jia, sp. nov. <bold>A</bold> dorsal view <bold>B</bold> ventral view <bold>C</bold> lateral view. Scale bar: 1.0 mm (<bold>A–C</bold>).</p></caption><graphic xmlns:xlink="http://www.w3.org/1999/xlink" xlink:href="zookeys-1091-015-g004.jpg" position="float" orientation="portrait" xlink:type="simple" id="oo_666186.jpg"><uri content-type="original_file" xlink:type="simple">https://binary.pensoft.net/fig/666186</uri></graphic></fig><p><bold><italic>Head</italic>.</bold> Dorsal surface with dense fine punctures. Interstices between punctures smooth. Clypeus subtruncate anteriorly. Eyes of moderate size, distinctly emarginate anteriorly in lateral view, separated by ca. 4 × the width of one eye. Mentum strongly emarginated anteriorly and depressed in anterior half, with sparse fine punctures. Antennae with nine antennomeres, antennal club (antennomeres 7–9) densely pubescent. Maxillary palpomere 2 strongly swollen, palpomere 4 truncate apically, slightly longer than palpomere 3. Gula narrow and glabrous.</p><fig id="F5" position="float" orientation="portrait"><object-id xmlns:xlink="http://www.w3.org/1999/xlink" content-type="doi" xlink:type="simple">10.3897/zookeys.1091.79564.figure5</object-id><object-id xmlns:xlink="http://www.w3.org/1999/xlink" content-type="arpha" xlink:type="simple">F4B9ACBC-F945-55AE-B766-95F30597A513</object-id><label>Figure 5.</label><caption><p>Aedeagus of <italic><tp:taxon-name><tp:taxon-name-part taxon-name-part-type="genus" reg="Coelostoma">Coelostoma</tp:taxon-name-part><tp:taxon-name-part taxon-name-part-type="species" reg="mixtum">mixtum</tp:taxon-name-part></tp:taxon-name></italic> Mai &amp; Jia, sp. nov. and <italic><tp:taxon-name><tp:taxon-name-part taxon-name-part-type="genus" reg="Coelostoma">Coelostoma</tp:taxon-name-part><tp:taxon-name-part taxon-name-part-type="species" reg="vagum">vagum</tp:taxon-name-part></tp:taxon-name></italic> Orchymont, 1940. <bold>A–C</bold><italic><tp:taxon-name><tp:taxon-name-part taxon-name-part-type="genus" reg="Coelostoma">C.</tp:taxon-name-part><tp:taxon-name-part taxon-name-part-type="species" reg="mixtum">mixtum</tp:taxon-name-part></tp:taxon-name></italic> sp. nov. <bold>A</bold> dorsal view <bold>B</bold> lateral view <bold>C</bold> ventral view <bold>D–F</bold><italic><tp:taxon-name><tp:taxon-name-part taxon-name-part-type="genus" reg="Coelostoma">C.</tp:taxon-name-part><tp:taxon-name-part taxon-name-part-type="species" reg="vagum">vagum</tp:taxon-name-part></tp:taxon-name></italic><bold>D</bold> dorsal view <bold>E</bold> lateral view <bold>F</bold> illustration by <xref ref-type="bibr" rid="B23">Orchymont (1940)</xref>. Scale bar: 0.5 mm (<bold>A–E</bold>).</p></caption><graphic xmlns:xlink="http://www.w3.org/1999/xlink" xlink:href="zookeys-1091-015-g005.jpg" position="float" orientation="portrait" xlink:type="simple" id="oo_666187.jpg"><uri content-type="original_file" xlink:type="simple">https://binary.pensoft.net/fig/666187</uri></graphic></fig><p><bold><italic>Thorax</italic>.</bold> Pronotum widest posteriorly, gradually narrowed anteriad, with punctures as on head, anterolateral angles obtusely rounded, posterolateral angles blunt, anterior and lateral margins with narrow marginal bead. Prosternum with a carina medially and a prominent tooth anteromedially. Scutellum in shape of equilateral triangle, with punctures finer and denser than those on pronotum. Elytra with punctures as on pronotum; elytra without serial punctures; sutural stria reaching anterior half of elytra; lateral margin of elytra with bead but not explanate.</p><p><bold><italic>Legs</italic>.</bold> Pro- and mesofemora bearing dense pubescence, except on extreme apex. Metafemora not pubescent, with dense microsculptures and spares fine punctures. Meso- and Metatibia slightly flattened, with strong apical spurs and series of sparse stout spines laterally. Tarsi with long dorsal setae and gold ventral setae; metatarsi with fifth tarsomere almost as long as third and fourth combined. Claws curved, with a pair of long setae beneath.</p><p><bold><italic>Abdomen</italic>.</bold> Abdominal ventrites densely pubescent. First ventrite with distinct median carina on basal one-thirds. Fifth ventrite with fine marginal bead and slightly emarginate apically.</p><p><bold><italic>Male genitalia</italic></bold> (Fig. <xref ref-type="fig" rid="F5">5A–C</xref>). Aedeagus very large, 2.3 mm long. Median lobe widest at midlength, ca. 5 × as long as wide; median lobe gradually narrowing towards apex, with a small finger like apex, narrowly rounded apically; gonopore rounded, situated subapically; parameres much longer than the median lobe, abruptly widened apically, distinctly bent inward.</p></tp:treatment-sec><tp:treatment-sec sec-type="etymology" id="SECID0E2FAG"><title>Etymology.</title><p>This species is derived from the Latin verb <italic>mixtus</italic>, mix, refers to the fact that this species is similar to <italic><tp:taxon-name><tp:taxon-name-part taxon-name-part-type="genus" reg="Coelostoma">Coelostoma</tp:taxon-name-part><tp:taxon-name-part taxon-name-part-type="species" reg="vagum">vagum</tp:taxon-name-part></tp:taxon-name></italic> Orchymont, 1940 in shape of the median lobe and similar to <italic><tp:taxon-name><tp:taxon-name-part taxon-name-part-type="genus" reg="Coelostoma">C.</tp:taxon-name-part><tp:taxon-name-part taxon-name-part-type="species" reg="wui">wui</tp:taxon-name-part></tp:taxon-name></italic> Orchymont, 1940 in shape of parameres.</p></tp:treatment-sec><tp:treatment-sec sec-type="biology" id="SECID0EZGAG"><title>Biology.</title><p>Unknown, this species was collected with <italic><tp:taxon-name><tp:taxon-name-part taxon-name-part-type="genus" reg="Coelostoma">C.</tp:taxon-name-part><tp:taxon-name-part taxon-name-part-type="species" reg="wui">wui</tp:taxon-name-part></tp:taxon-name></italic> Orchymont, 1940 in the same place.</p></tp:treatment-sec><tp:treatment-sec sec-type="remarks" id="SECID0EKHAG"><title>Remarks.</title><p>The holotype of this species was identified as <italic><tp:taxon-name><tp:taxon-name-part taxon-name-part-type="genus" reg="Coelostoma">C.</tp:taxon-name-part><tp:taxon-name-part taxon-name-part-type="species" reg="vagum">vagum</tp:taxon-name-part></tp:taxon-name></italic> Orchymont, 1940 in <xref ref-type="bibr" rid="B15">Jia et al. (2017)</xref>. However, it is different from <italic><tp:taxon-name><tp:taxon-name-part taxon-name-part-type="genus" reg="Coelostoma">C.</tp:taxon-name-part><tp:taxon-name-part taxon-name-part-type="species" reg="vagum">vagum</tp:taxon-name-part></tp:taxon-name></italic> in the form of the aedeagus. Hence, the distribution of <italic><tp:taxon-name><tp:taxon-name-part taxon-name-part-type="genus" reg="Coelostoma">C.</tp:taxon-name-part><tp:taxon-name-part taxon-name-part-type="species" reg="vagum">vagum</tp:taxon-name-part></tp:taxon-name></italic> in Fujian needs to be verified. This species is the seventh known species of the <italic><tp:taxon-name><tp:taxon-name-part taxon-name-part-type="genus" reg="Coelostoma">Coelostoma</tp:taxon-name-part><tp:taxon-name-part taxon-name-part-type="species" reg="phallicum">phallicum</tp:taxon-name-part></tp:taxon-name></italic> group. This group can be recognized by a large and very elongate aedeagus with an extremely reduced phallobase and large subapical gonopore (<xref ref-type="bibr" rid="B19">Liu et al. 2020</xref>). This species is most similar to <italic><tp:taxon-name><tp:taxon-name-part taxon-name-part-type="genus" reg="Coelostoma">C.</tp:taxon-name-part><tp:taxon-name-part taxon-name-part-type="species" reg="vagum">vagum</tp:taxon-name-part></tp:taxon-name></italic> Orchymont, 1940 (Fig. <xref ref-type="fig" rid="F5">5D–F</xref>) and <italic><tp:taxon-name><tp:taxon-name-part taxon-name-part-type="genus" reg="Coelostoma">C.</tp:taxon-name-part><tp:taxon-name-part taxon-name-part-type="species" reg="bipunctatum">bipunctatum</tp:taxon-name-part></tp:taxon-name></italic> Jayaswal, 1972 in shape of the median lobe but can be distinguished from them by the narrowly rounded apex of median lobe (apex pointed in <italic><tp:taxon-name><tp:taxon-name-part taxon-name-part-type="genus" reg="Coelostoma">C.</tp:taxon-name-part><tp:taxon-name-part taxon-name-part-type="species" reg="vagum">vagum</tp:taxon-name-part></tp:taxon-name></italic> and <italic><tp:taxon-name><tp:taxon-name-part taxon-name-part-type="genus" reg="Coelostoma">C.</tp:taxon-name-part><tp:taxon-name-part taxon-name-part-type="species" reg="bipunctatum">bipunctatum</tp:taxon-name-part></tp:taxon-name></italic>), median lobe widest in the middle (median lobe nearly parallel-sided in the middle in <italic><tp:taxon-name><tp:taxon-name-part taxon-name-part-type="genus" reg="Coelostoma">C.</tp:taxon-name-part><tp:taxon-name-part taxon-name-part-type="species" reg="vagum">vagum</tp:taxon-name-part></tp:taxon-name></italic> and <italic><tp:taxon-name><tp:taxon-name-part taxon-name-part-type="genus" reg="Coelostoma">C.</tp:taxon-name-part><tp:taxon-name-part taxon-name-part-type="species" reg="bipunctatum">bipunctatum</tp:taxon-name-part></tp:taxon-name></italic>). It also can be distinguished from <italic><tp:taxon-name><tp:taxon-name-part taxon-name-part-type="genus" reg="Coelostoma">C.</tp:taxon-name-part><tp:taxon-name-part taxon-name-part-type="species" reg="vagum">vagum</tp:taxon-name-part></tp:taxon-name></italic> by apex of median lobe without a sharp prominent tooth ventrally (Fig. <xref ref-type="fig" rid="F5">5B</xref>) (apex with a sharp prominent hook-shaped tooth ventrally in <italic><tp:taxon-name><tp:taxon-name-part taxon-name-part-type="genus" reg="Coelostoma">C.</tp:taxon-name-part><tp:taxon-name-part taxon-name-part-type="species" reg="vagum">vagum</tp:taxon-name-part></tp:taxon-name></italic> (Fig. <xref ref-type="fig" rid="F5">5E</xref>))</p></tp:treatment-sec><tp:treatment-sec sec-type="distribution" id="SECID0EIMAG"><title>Distribution.</title><p>Only known from type locality. China (Fujian).</p></tp:treatment-sec><ref-list><ref id="B23"><mixed-citation xmlns:xlink="http://www.w3.org/1999/xlink" xlink:type="simple"><person-group><name name-style="western"><surname>Orchymont</surname><given-names>A d’</given-names></name></person-group> (<year>1940</year>) <article-title>Contribution à l’etude des Palpicornia XIV.</article-title><source>Bulletin et Annales de la Société Entomologique de Belgique</source><volume>80</volume>: <fpage>157</fpage>–<lpage>197</lpage>.</mixed-citation></ref><ref id="B15"><mixed-citation xmlns:xlink="http://www.w3.org/1999/xlink" xlink:type="simple"><person-group><name name-style="western"><surname>Jia</surname><given-names>F-L</given-names></name><name name-style="western"><surname>Lin</surname><given-names>R-C</given-names></name><name name-style="western"><surname>Chan</surname><given-names>E</given-names></name><name name-style="western"><surname>Skale</surname><given-names>A</given-names></name><name name-style="western"><surname>Fikáček</surname><given-names>M</given-names></name></person-group> (<year>2017</year>) <article-title>Two new species of <italic><tp:taxon-name><tp:taxon-name-part taxon-name-part-type="genus">Coelostoma</tp:taxon-name-part></tp:taxon-name></italic> Brullé, 1835 from China and additional faunistic records of the genus from the Oriental Region (<tp:taxon-name><tp:taxon-name-part taxon-name-part-type="order">Coleoptera</tp:taxon-name-part></tp:taxon-name>: <tp:taxon-name><tp:taxon-name-part taxon-name-part-type="family">Hydrophilidae</tp:taxon-name-part></tp:taxon-name>: <tp:taxon-name><tp:taxon-name-part taxon-name-part-type="subfamily">Sphaeridiinae</tp:taxon-name-part></tp:taxon-name>: <tp:taxon-name><tp:taxon-name-part taxon-name-part-type="tribe">Coelostomatini</tp:taxon-name-part></tp:taxon-name>).</article-title><source>Zootaxa</source><volume>4232</volume>(<issue>1</issue>): <fpage>113</fpage>–<lpage>122</lpage>. <ext-link xlink:type="simple" ext-link-type="doi" xlink:href="10.11646/zootaxa.4232.1.8">https://doi.org/10.11646/zootaxa.4232.1.8</ext-link></mixed-citation></ref><ref id="B19"><mixed-citation xmlns:xlink="http://www.w3.org/1999/xlink" xlink:type="simple"><person-group><name name-style="western"><surname>Liu</surname><given-names>H-C</given-names></name><name name-style="western"><surname>Hu</surname><given-names>F-S</given-names></name><name name-style="western"><surname>Fikáček</surname><given-names>M</given-names></name></person-group> (<year>2020</year>) <article-title>Review of the genus <italic><tp:taxon-name><tp:taxon-name-part taxon-name-part-type="genus">Coelostoma</tp:taxon-name-part></tp:taxon-name></italic> of Taiwan with description of a new species (<tp:taxon-name><tp:taxon-name-part taxon-name-part-type="order">Coleoptera</tp:taxon-name-part></tp:taxon-name>: <tp:taxon-name><tp:taxon-name-part taxon-name-part-type="family">Hydrophilidae</tp:taxon-name-part></tp:taxon-name>).</article-title><source>Acta Entomologica Musei Nationalis Pragae</source><volume>60</volume>(<issue>1</issue>): <fpage>155</fpage>–<lpage>162</lpage>. <ext-link xlink:type="simple" ext-link-type="doi" xlink:href="10.37520/aemnp.2020.008">https://doi.org/10.37520/aemnp.2020.008</ext-link></mixed-citation></ref></ref-list></tp:taxon-treatment>
