# Supplementary material for: ﻿Additional fauna of Coelostoma Brullé, 1835 from China, with re-establishment of Coelostomasulcatum Pu, 1963 as a valid species (Coleoptera, Hydrophilidae, Sphaeridiinae)
Source: Zookeys. 2022 Mar 31;1091:15–56. doi: 10.3897/zookeys.1091.79564 (PMC9005496; doi:10.3897/zookeys.1091.79564)
Supplement: XML Treatment for Coelostoma (Lachnocoelostoma) surkhetensis [file zookeys.1091.79564-treatment7.xml]

<!DOCTYPE tp:taxon-treatment
  PUBLIC "-//TaxonX//DTD Taxonomic Treatment Publishing DTD v0 20100105//EN" "tax-treatment-NSO.dtd">
<tp:taxon-treatment xmlns:tp="http://www.plazi.org/taxpub"><tp:treatment-meta><kwd-group><label>Taxon classification</label><kwd>
                <named-content content-type="kingdom">Animalia</named-content>
              </kwd><kwd>
                <named-content content-type="order">Coleoptera</named-content>
              </kwd><kwd>
                <named-content content-type="family">Hydrophilidae</named-content>
              </kwd></kwd-group><mixed-citation publication-type="journal"><person-group><name><surname>Mai</surname><given-names>Zuqi</given-names></name><name><surname>Hu</surname><given-names>Jian</given-names></name><name><surname>Jia</surname><given-names>Fenglong</given-names></name></person-group><article-title>﻿Additional fauna of <italic><tp:taxon-name><tp:taxon-name-part taxon-name-part-type="genus" reg="Coelostoma">Coelostoma</tp:taxon-name-part></tp:taxon-name></italic> Brullé, 1835 from China, with re-establishment of <italic><tp:taxon-name><tp:taxon-name-part taxon-name-part-type="genus" reg="Coelostoma">Coelostoma</tp:taxon-name-part><tp:taxon-name-part taxon-name-part-type="species" reg="sulcatum">sulcatum</tp:taxon-name-part></tp:taxon-name></italic> Pu, 1963 as a valid species (<tp:taxon-name><tp:taxon-name-part taxon-name-part-type="order">Coleoptera</tp:taxon-name-part></tp:taxon-name>, <tp:taxon-name><tp:taxon-name-part taxon-name-part-type="family">Hydrophilidae</tp:taxon-name-part></tp:taxon-name>, <tp:taxon-name><tp:taxon-name-part taxon-name-part-type="subfamily">Sphaeridiinae</tp:taxon-name-part></tp:taxon-name>)</article-title><source>Zookeys</source><day>31</day><month>03</month><year>2022</year><volume>1091</volume><fpage>15</fpage><lpage>56</lpage><pub-id pub-id-type="doi">10.3897/zookeys.1091.79564</pub-id></mixed-citation></tp:treatment-meta><tp:nomenclature><label>﻿</label><tp:taxon-name><object-id xmlns:xlink="http://www.w3.org/1999/xlink" content-type="arpha" xlink:type="simple">42C8BD25-019C-5DDE-B6BD-FE5D9CF5AA0F</object-id><tp:taxon-name-part taxon-name-part-type="genus" reg="Coelostoma">Coelostoma</tp:taxon-name-part> (<tp:taxon-name-part taxon-name-part-type="subgenus" reg="Lachnocoelostoma">Lachnocoelostoma</tp:taxon-name-part>) <tp:taxon-name-part taxon-name-part-type="species" reg="surkhetensis">surkhetensis</tp:taxon-name-part></tp:taxon-name><tp:taxon-authority>Hebauer, 2002</tp:taxon-authority><xref ref-type="fig" rid="F8">Figures 8A–E</xref><xref ref-type="fig" rid="F16">, 16H</xref></tp:nomenclature><tp:treatment-sec sec-type="material" id="SECID0EN6AG"><title>Material examined.</title><p><bold>China: Xizang</bold>: 1 male (<named-content xmlns:xlink="http://www.w3.org/1999/xlink" content-type="dwc:institutional_code" xlink:title="Sun Yat-sen University" xlink:href="http://grbio.org/institution/national-sun-yat-sen-university-department-biological-sciences" xlink:type="simple">SYSU</named-content>), Muotuo County, Miri Village,<named-content xmlns:xlink="http://www.w3.org/1999/xlink" content-type="dwc:verbatimCoordinates" xlink:type="simple"><named-content content-type="geo-json" specific-use="{&#34;type&#34;:&#34;Point&#34;,&#34;coordinates&#34;:[95.406389,29.418333]}" id="NCID0E36AG" xlink:type="simple"> 29°25'06"N, 95°24'23"E</named-content></named-content>, 820 m, 23.vi.2018, Shi-shuai Wang &amp; Zu-long Liang leg.; 6 spec. (<named-content xmlns:xlink="http://www.w3.org/1999/xlink" content-type="dwc:institutional_code" xlink:title="Sun Yat-sen University" xlink:href="http://grbio.org/institution/national-sun-yat-sen-university-department-biological-sciences" xlink:type="simple">SYSU</named-content>), Muotuo County, Muotuo Town, <named-content xmlns:xlink="http://www.w3.org/1999/xlink" content-type="dwc:verbatimCoordinates" xlink:type="simple"><named-content content-type="geo-json" specific-use="{&#34;type&#34;:&#34;Point&#34;,&#34;coordinates&#34;:[95.227000,29.269000]}" id="NCID0EIABG" xlink:type="simple">29.269°N, 95.227°E</named-content></named-content>, 766 m, in a stream beside 219 national highway, Qian-le Lu leg.</p></tp:treatment-sec><tp:treatment-sec sec-type="diagnosis" id="SECID0ENABG"><title>Diagnosis.</title><p>Length 5.4–5.8 mm. Head, pronotum and elytra with similar punctation. Prosternum carinate medially, with a prominent tooth anteromedially. Elytra not parallel-sided in the middle, without serial punctures laterally. Mesofemora densely pubescent, except on extreme apex. First abdominal ventrite with distinct median carina on basal two-thirds. Fifth ventrite slightly emarginate and with a row of stout setae apically. <bold><italic>Aedeagus</italic></bold> (Fig. <xref ref-type="fig" rid="F8">8D, E</xref>): 1.2 mm long. Median subtruncate apically, nearly parallel-sided throughout; gonopore situated subapically. </p><fig id="F8" position="float" orientation="portrait"><object-id xmlns:xlink="http://www.w3.org/1999/xlink" content-type="doi" xlink:type="simple">10.3897/zookeys.1091.79564.figure8</object-id><object-id xmlns:xlink="http://www.w3.org/1999/xlink" content-type="arpha" xlink:type="simple">62D37B18-AC23-5A9A-A936-103F60B182C8</object-id><label>Figure 8.</label><caption><p><tp:taxon-name><tp:taxon-name-part taxon-name-part-type="genus" reg="Coelostoma">Coelostoma</tp:taxon-name-part> (<tp:taxon-name-part taxon-name-part-type="subgenus" reg="Lachnocoelostoma">Lachnocoelostoma</tp:taxon-name-part>) <tp:taxon-name-part taxon-name-part-type="species" reg="surkhetensis">surkhetensis</tp:taxon-name-part></tp:taxon-name> Hebauer, 2002 <bold>A</bold> dorsal view <bold>B</bold> ventral view <bold>C</bold> lateral view <bold>D, E</bold> aedeagus <bold>D</bold> dorsal view <bold>E</bold> ventral view. Scale bars: 1.0 mm (<bold>A–C</bold>); 0.5 mm (<bold>D, E</bold>).</p></caption><graphic xmlns:xlink="http://www.w3.org/1999/xlink" xlink:href="zookeys-1091-015-g008.jpg" position="float" orientation="portrait" xlink:type="simple" id="oo_666190.jpg"><uri content-type="original_file" xlink:type="simple">https://binary.pensoft.net/fig/666190</uri></graphic></fig></tp:treatment-sec><tp:treatment-sec sec-type="biology" id="SECID0EFCBG"><title>Biology</title><p><bold>(Fig. <xref ref-type="fig" rid="F16">16H</xref>).</bold> On the basis of private communication to collector Mr. Qian-Le Lu, the specimens from Xizang were collected on wet stones on the edges of a forest stream. A single specimen of <italic><tp:taxon-name><tp:taxon-name-part taxon-name-part-type="genus" reg="Coelostoma">C.</tp:taxon-name-part><tp:taxon-name-part taxon-name-part-type="species" reg="phototropicum">phototropicum</tp:taxon-name-part></tp:taxon-name></italic> Jia, Angus &amp; Bian, 2019 was collected at the same place.</p></tp:treatment-sec><tp:treatment-sec sec-type="distribution" id="SECID0E4CBG"><title>Distribution.</title><p>Previously known only from Nepal (<xref ref-type="bibr" rid="B9">Hebauer 2002</xref>; <xref ref-type="bibr" rid="B24">Przewoźny 2021</xref>). New record for China (Xizang).</p></tp:treatment-sec><tp:treatment-sec><!--Section generated to contain objects referenced in tp:taxon-treatment.--><fig id="F16" position="float" orientation="portrait"><object-id xmlns:xlink="http://www.w3.org/1999/xlink" content-type="doi" xlink:type="simple">10.3897/zookeys.1091.79564.figure16</object-id><object-id xmlns:xlink="http://www.w3.org/1999/xlink" content-type="arpha" xlink:type="simple">7BE9CBFB-D9D3-5828-A02E-0804F4E7A6FD</object-id><label>Figure 16.</label><caption><p>Habitats of Chinese <italic><tp:taxon-name><tp:taxon-name-part taxon-name-part-type="genus" reg="Coelostoma">Coelostoma</tp:taxon-name-part></tp:taxon-name></italic> spp. <bold>A</bold><italic><tp:taxon-name><tp:taxon-name-part taxon-name-part-type="genus" reg="Coelostoma">C.</tp:taxon-name-part><tp:taxon-name-part taxon-name-part-type="species" reg="turnai">turnai</tp:taxon-name-part></tp:taxon-name></italic> Hebauer, 2006 active at wet rocky ground beside a river at night (Fujian) <bold>B</bold><italic><tp:taxon-name><tp:taxon-name-part taxon-name-part-type="genus" reg="Coelostoma">C.</tp:taxon-name-part><tp:taxon-name-part taxon-name-part-type="species" reg="sulcatum">sulcatum</tp:taxon-name-part></tp:taxon-name></italic> Pu, 1963 on sandy gutterway with shallow flowing waters at night (Guangdong) <bold>C</bold><italic><tp:taxon-name><tp:taxon-name-part taxon-name-part-type="genus" reg="Coelostoma">C.</tp:taxon-name-part><tp:taxon-name-part taxon-name-part-type="species" reg="phallicum">phallicum</tp:taxon-name-part></tp:taxon-name></italic> Orchymont, 1940 hided under a brick beside the wastewater during the day (Guangdong) <bold>D</bold><italic><tp:taxon-name><tp:taxon-name-part taxon-name-part-type="genus" reg="Coelostoma">C.</tp:taxon-name-part><tp:taxon-name-part taxon-name-part-type="species" reg="phallicum">phallicum</tp:taxon-name-part></tp:taxon-name></italic> Orchymont, 1940 dived under water and fed on algal mats at night (Guangdong) <bold>E</bold><italic><tp:taxon-name><tp:taxon-name-part taxon-name-part-type="genus" reg="Coelostoma">C.</tp:taxon-name-part><tp:taxon-name-part taxon-name-part-type="species" reg="bifidum">bifidum</tp:taxon-name-part></tp:taxon-name></italic> Jia, Aston &amp; Fikáček on wet stone wall at night (Guangdong) <bold>F</bold><italic><tp:taxon-name><tp:taxon-name-part taxon-name-part-type="genus" reg="Coelostoma">C.</tp:taxon-name-part><tp:taxon-name-part taxon-name-part-type="species" reg="sulcatum">sulcatum</tp:taxon-name-part></tp:taxon-name></italic> Pu, 1963 on muddy edge of artificial lake at night (Yunnan) <bold>G</bold><italic><tp:taxon-name><tp:taxon-name-part taxon-name-part-type="genus" reg="Coelostoma">C.</tp:taxon-name-part><tp:taxon-name-part taxon-name-part-type="species" reg="nankunshanense">nankunshanense</tp:taxon-name-part></tp:taxon-name></italic> sp. nov. on a stone in the middle of a forest stream at night (Guangdong) <bold>H</bold><italic><tp:taxon-name><tp:taxon-name-part taxon-name-part-type="genus" reg="Coelostoma">C.</tp:taxon-name-part><tp:taxon-name-part taxon-name-part-type="species" reg="surkhetensis">surkhetensis</tp:taxon-name-part></tp:taxon-name></italic> Hebauer, 2002 in a wet stone on the edges of a forest stream at night (Xizang) <bold>I</bold><italic><tp:taxon-name><tp:taxon-name-part taxon-name-part-type="genus" reg="Coelostoma">C.</tp:taxon-name-part><tp:taxon-name-part taxon-name-part-type="species" reg="wui">wui</tp:taxon-name-part></tp:taxon-name></italic> Orchymont, 1940 on the edges of a mountain river at night (Shanxi) <bold>J</bold><italic><tp:taxon-name><tp:taxon-name-part taxon-name-part-type="genus" reg="Coelostoma">C.</tp:taxon-name-part><tp:taxon-name-part taxon-name-part-type="species" reg="sulcatum">sulcatum</tp:taxon-name-part></tp:taxon-name></italic> Pu, 1963 on muddy edges of brackish lagoon at night, with a marine <tp:taxon-name><tp:taxon-name-part taxon-name-part-type="order">Amphipoda</tp:taxon-name-part></tp:taxon-name> beside it (Macao) <bold>K</bold><italic><tp:taxon-name><tp:taxon-name-part taxon-name-part-type="genus" reg="Coelostoma">C.</tp:taxon-name-part><tp:taxon-name-part taxon-name-part-type="species" reg="nankunshanense">nankunshanense</tp:taxon-name-part></tp:taxon-name></italic> sp. nov. mating at night (Guangdong) <bold>L</bold><italic><tp:taxon-name><tp:taxon-name-part taxon-name-part-type="genus" reg="Coelostoma">C.</tp:taxon-name-part><tp:taxon-name-part taxon-name-part-type="species" reg="wui">wui</tp:taxon-name-part></tp:taxon-name></italic> Orchymont, 1940 ovipositing eggs on wet land at night (Shanxi).</p></caption><graphic xmlns:xlink="http://www.w3.org/1999/xlink" xlink:href="zookeys-1091-015-g016.jpg" position="float" orientation="portrait" xlink:type="simple" id="oo_666198.jpg"><uri content-type="original_file" xlink:type="simple">https://binary.pensoft.net/fig/666198</uri></graphic></fig></tp:treatment-sec><ref-list><ref id="B9"><mixed-citation xmlns:xlink="http://www.w3.org/1999/xlink" xlink:type="simple"><person-group><name name-style="western"><surname>Hebauer</surname><given-names>F</given-names></name></person-group> (<year>2002</year>) <article-title><tp:taxon-name><tp:taxon-name-part taxon-name-part-type="family">Hydrophilidae</tp:taxon-name-part></tp:taxon-name> of northern India and southern Himalaya (<tp:taxon-name><tp:taxon-name-part taxon-name-part-type="order">Coleoptera</tp:taxon-name-part></tp:taxon-name>: <tp:taxon-name><tp:taxon-name-part taxon-name-part-type="family">Hydrophilidae</tp:taxon-name-part></tp:taxon-name>).</article-title><source>Acta Coleopterologica</source><volume>18</volume>(<issue>1</issue>): <fpage>3</fpage>–<lpage>72</lpage>.</mixed-citation></ref><ref id="B24"><mixed-citation xmlns:xlink="http://www.w3.org/1999/xlink" xlink:type="simple"><person-group><name name-style="western"><surname>Przewoźny</surname><given-names>M</given-names></name></person-group> (<year>2021</year>) Catalogue of Palearctic <tp:taxon-name><tp:taxon-name-part taxon-name-part-type="superfamily">Hydrophiloidea</tp:taxon-name-part></tp:taxon-name> (<tp:taxon-name><tp:taxon-name-part taxon-name-part-type="order">Coleoptera</tp:taxon-name-part></tp:taxon-name>). Internet version 2021-01-01. <ext-link xlink:type="simple" ext-link-type="uri" xlink:href="http://www.waterbeetles.eu">http://www.waterbeetles.eu</ext-link></mixed-citation></ref></ref-list></tp:taxon-treatment>
