# Supplementary material for: ﻿Additional fauna of Coelostoma Brullé, 1835 from China, with re-establishment of Coelostomasulcatum Pu, 1963 as a valid species (Coleoptera, Hydrophilidae, Sphaeridiinae)
Source: Zookeys. 2022 Mar 31;1091:15–56. doi: 10.3897/zookeys.1091.79564 (PMC9005496; doi:10.3897/zookeys.1091.79564)
Supplement: XML Treatment for Coelostoma (Lachnocoelostoma) huangi [file zookeys.1091.79564-treatment8.xml]

<!DOCTYPE tp:taxon-treatment
  PUBLIC "-//TaxonX//DTD Taxonomic Treatment Publishing DTD v0 20100105//EN" "tax-treatment-NSO.dtd">
<tp:taxon-treatment xmlns:tp="http://www.plazi.org/taxpub"><tp:treatment-meta><kwd-group><label>Taxon classification</label><kwd>
                <named-content content-type="kingdom">Animalia</named-content>
              </kwd><kwd>
                <named-content content-type="order">Coleoptera</named-content>
              </kwd><kwd>
                <named-content content-type="family">Hydrophilidae</named-content>
              </kwd></kwd-group><mixed-citation publication-type="journal"><person-group><name><surname>Mai</surname><given-names>Zuqi</given-names></name><name><surname>Hu</surname><given-names>Jian</given-names></name><name><surname>Jia</surname><given-names>Fenglong</given-names></name></person-group><article-title>﻿Additional fauna of <italic><tp:taxon-name><tp:taxon-name-part taxon-name-part-type="genus" reg="Coelostoma">Coelostoma</tp:taxon-name-part></tp:taxon-name></italic> Brullé, 1835 from China, with re-establishment of <italic><tp:taxon-name><tp:taxon-name-part taxon-name-part-type="genus" reg="Coelostoma">Coelostoma</tp:taxon-name-part><tp:taxon-name-part taxon-name-part-type="species" reg="sulcatum">sulcatum</tp:taxon-name-part></tp:taxon-name></italic> Pu, 1963 as a valid species (<tp:taxon-name><tp:taxon-name-part taxon-name-part-type="order">Coleoptera</tp:taxon-name-part></tp:taxon-name>, <tp:taxon-name><tp:taxon-name-part taxon-name-part-type="family">Hydrophilidae</tp:taxon-name-part></tp:taxon-name>, <tp:taxon-name><tp:taxon-name-part taxon-name-part-type="subfamily">Sphaeridiinae</tp:taxon-name-part></tp:taxon-name>)</article-title><source>Zookeys</source><day>31</day><month>03</month><year>2022</year><volume>1091</volume><fpage>15</fpage><lpage>56</lpage><pub-id pub-id-type="doi">10.3897/zookeys.1091.79564</pub-id></mixed-citation></tp:treatment-meta><tp:nomenclature><label>﻿</label><tp:taxon-name><object-id xmlns:xlink="http://www.w3.org/1999/xlink" content-type="arpha" xlink:type="simple">E891A01F-EFDA-5DD8-BDB8-A58423A7AE1E</object-id><tp:taxon-name-part taxon-name-part-type="genus" reg="Coelostoma">Coelostoma</tp:taxon-name-part> (<tp:taxon-name-part taxon-name-part-type="subgenus" reg="Lachnocoelostoma">Lachnocoelostoma</tp:taxon-name-part>) <tp:taxon-name-part taxon-name-part-type="species" reg="huangi">huangi</tp:taxon-name-part></tp:taxon-name><tp:taxon-authority>Jia, Aston &amp; Fikáček, 2014</tp:taxon-authority></tp:nomenclature><tp:treatment-sec sec-type="material" id="SECID0ESEBG"><title>Material examined.</title><p><bold>China: Yunnan</bold>: 32 spec. (<named-content xmlns:xlink="http://www.w3.org/1999/xlink" content-type="dwc:institutional_code" xlink:title="Sun Yat-sen University" xlink:href="http://grbio.org/institution/national-sun-yat-sen-university-department-biological-sciences" xlink:type="simple">SYSU</named-content>), Qvjing, Shizong (师宗) County, Fenghuanggu (凤凰谷) Valley, <named-content xmlns:xlink="http://www.w3.org/1999/xlink" content-type="dwc:verbatimCoordinates" xlink:type="simple"><named-content content-type="geo-json" specific-use="{&#34;type&#34;:&#34;Point&#34;,&#34;coordinates&#34;:[104.264414,24.618168]}" id="NCID0EBFBG" xlink:type="simple">24.618168°N, 104.264414°E</named-content></named-content>, 929 m, 20.v.2021, Bao-ping Huang, Zhuo-yin Jiang &amp; Zu-qi Mai leg.</p></tp:treatment-sec><tp:treatment-sec sec-type="biology" id="SECID0EGFBG"><title>Biology.</title><p>In Yunnan, specimens were collected along sides of a rocky stream in a valley at night. <italic><tp:taxon-name><tp:taxon-name-part taxon-name-part-type="genus" reg="Coelostoma">Coelostoma</tp:taxon-name-part><tp:taxon-name-part taxon-name-part-type="species" reg="coomani">coomani</tp:taxon-name-part></tp:taxon-name></italic> Orchymont, 1932 and <italic><tp:taxon-name><tp:taxon-name-part taxon-name-part-type="genus" reg="Coelostoma">C.</tp:taxon-name-part><tp:taxon-name-part taxon-name-part-type="species" reg="phallicum">phallicum</tp:taxon-name-part></tp:taxon-name></italic> Orchymont, 1940 were also collected in the same habitat. Adult individuals attracted by light (<xref ref-type="bibr" rid="B13">Jia et al. 2014</xref>).
            Parameres slightly longer than median lobe, gradually broadened from base to middle, outer face not curved, apical third parallel-sided, apex narrower than apex of median lobe, truncate, rounded outwards and nearly rectangularly inwards.</p><fig id="F9" position="float" orientation="portrait"><object-id xmlns:xlink="http://www.w3.org/1999/xlink" content-type="doi" xlink:type="simple">10.3897/zookeys.1091.79564.figure9</object-id><object-id xmlns:xlink="http://www.w3.org/1999/xlink" content-type="arpha" xlink:type="simple">273341E5-2ABA-5428-A4C4-94A40FC96CBA</object-id><label>Figure 9.</label><caption><p>Dorsal view of Chinese <italic><tp:taxon-name><tp:taxon-name-part taxon-name-part-type="genus" reg="Holocoelostoma">Holocoelostoma</tp:taxon-name-part></tp:taxon-name></italic><bold>A</bold><italic><tp:taxon-name><tp:taxon-name-part taxon-name-part-type="genus" reg="Coelostoma">Coelostoma</tp:taxon-name-part><tp:taxon-name-part taxon-name-part-type="species" reg="sulcatum">sulcatum</tp:taxon-name-part></tp:taxon-name></italic> Pu, 1963 <bold>B</bold><italic><tp:taxon-name><tp:taxon-name-part taxon-name-part-type="genus" reg="Coelostoma">Coelostoma</tp:taxon-name-part><tp:taxon-name-part taxon-name-part-type="species" reg="stultum">stultum</tp:taxon-name-part></tp:taxon-name></italic> (Walker, 1858). Scale bar: 1.0 mm (<bold>A, B</bold>).</p></caption><graphic xmlns:xlink="http://www.w3.org/1999/xlink" xlink:href="zookeys-1091-015-g009.jpg" position="float" orientation="portrait" xlink:type="simple" id="oo_666191.jpg"><uri content-type="original_file" xlink:type="simple">https://binary.pensoft.net/fig/666191</uri></graphic></fig></tp:treatment-sec><tp:treatment-sec sec-type="distribution" id="SECID0EWHBG"><title>Distribution.</title><p>China (Guangxi, Jiangxi, Yunnan), Thailand (<xref ref-type="bibr" rid="B13">Jia et al. 2014</xref>, <xref ref-type="bibr" rid="B15">2017</xref>). New record for Yunnan.</p></tp:treatment-sec><ref-list><ref id="B13"><mixed-citation xmlns:xlink="http://www.w3.org/1999/xlink" xlink:type="simple"><person-group><name name-style="western"><surname>Jia</surname><given-names>F-L</given-names></name><name name-style="western"><surname>Aston</surname><given-names>P</given-names></name><name name-style="western"><surname>Fikáček</surname><given-names>M</given-names></name></person-group> (<year>2014</year>) <article-title>Review of the Chinese species of the genus <italic><tp:taxon-name><tp:taxon-name-part taxon-name-part-type="genus">Coelostoma</tp:taxon-name-part></tp:taxon-name></italic> Brullé, 1835 (<tp:taxon-name><tp:taxon-name-part taxon-name-part-type="order">Coleoptera</tp:taxon-name-part></tp:taxon-name>: <tp:taxon-name><tp:taxon-name-part taxon-name-part-type="family">Hydrophilidae</tp:taxon-name-part></tp:taxon-name>: <tp:taxon-name><tp:taxon-name-part taxon-name-part-type="subfamily">Sphaeridiinae</tp:taxon-name-part></tp:taxon-name>).</article-title><source>Zootaxa</source><volume>3887</volume>(<issue>3</issue>): <fpage>354</fpage>–<lpage>376</lpage>. <ext-link xlink:type="simple" ext-link-type="doi" xlink:href="10.11646/zootaxa.3887.3.4">https://doi.org/10.11646/zootaxa.3887.3.4</ext-link></mixed-citation></ref><ref id="B15"><mixed-citation xmlns:xlink="http://www.w3.org/1999/xlink" xlink:type="simple"><person-group><name name-style="western"><surname>Jia</surname><given-names>F-L</given-names></name><name name-style="western"><surname>Lin</surname><given-names>R-C</given-names></name><name name-style="western"><surname>Chan</surname><given-names>E</given-names></name><name name-style="western"><surname>Skale</surname><given-names>A</given-names></name><name name-style="western"><surname>Fikáček</surname><given-names>M</given-names></name></person-group> (<year>2017</year>) <article-title>Two new species of <italic><tp:taxon-name><tp:taxon-name-part taxon-name-part-type="genus">Coelostoma</tp:taxon-name-part></tp:taxon-name></italic> Brullé, 1835 from China and additional faunistic records of the genus from the Oriental Region (<tp:taxon-name><tp:taxon-name-part taxon-name-part-type="order">Coleoptera</tp:taxon-name-part></tp:taxon-name>: <tp:taxon-name><tp:taxon-name-part taxon-name-part-type="family">Hydrophilidae</tp:taxon-name-part></tp:taxon-name>: <tp:taxon-name><tp:taxon-name-part taxon-name-part-type="subfamily">Sphaeridiinae</tp:taxon-name-part></tp:taxon-name>: <tp:taxon-name><tp:taxon-name-part taxon-name-part-type="tribe">Coelostomatini</tp:taxon-name-part></tp:taxon-name>).</article-title><source>Zootaxa</source><volume>4232</volume>(<issue>1</issue>): <fpage>113</fpage>–<lpage>122</lpage>. <ext-link xlink:type="simple" ext-link-type="doi" xlink:href="10.11646/zootaxa.4232.1.8">https://doi.org/10.11646/zootaxa.4232.1.8</ext-link></mixed-citation></ref></ref-list></tp:taxon-treatment>
