# Supplementary material for: ﻿Additional fauna of Coelostoma Brullé, 1835 from China, with re-establishment of Coelostomasulcatum Pu, 1963 as a valid species (Coleoptera, Hydrophilidae, Sphaeridiinae)
Source: Zookeys. 2022 Mar 31;1091:15–56. doi: 10.3897/zookeys.1091.79564 (PMC9005496; doi:10.3897/zookeys.1091.79564)
Supplement: XML Treatment for Coelostoma (Lachnocoelostoma) wui [file zookeys.1091.79564-treatment12.xml]

<!DOCTYPE tp:taxon-treatment
  PUBLIC "-//TaxonX//DTD Taxonomic Treatment Publishing DTD v0 20100105//EN" "tax-treatment-NSO.dtd">
<tp:taxon-treatment xmlns:tp="http://www.plazi.org/taxpub"><tp:treatment-meta><kwd-group><label>Taxon classification</label><kwd>
                <named-content content-type="kingdom">Animalia</named-content>
              </kwd><kwd>
                <named-content content-type="order">Coleoptera</named-content>
              </kwd><kwd>
                <named-content content-type="family">Hydrophilidae</named-content>
              </kwd></kwd-group><mixed-citation publication-type="journal"><person-group><name><surname>Mai</surname><given-names>Zuqi</given-names></name><name><surname>Hu</surname><given-names>Jian</given-names></name><name><surname>Jia</surname><given-names>Fenglong</given-names></name></person-group><article-title>﻿Additional fauna of <italic><tp:taxon-name><tp:taxon-name-part taxon-name-part-type="genus" reg="Coelostoma">Coelostoma</tp:taxon-name-part></tp:taxon-name></italic> Brullé, 1835 from China, with re-establishment of <italic><tp:taxon-name><tp:taxon-name-part taxon-name-part-type="genus" reg="Coelostoma">Coelostoma</tp:taxon-name-part><tp:taxon-name-part taxon-name-part-type="species" reg="sulcatum">sulcatum</tp:taxon-name-part></tp:taxon-name></italic> Pu, 1963 as a valid species (<tp:taxon-name><tp:taxon-name-part taxon-name-part-type="order">Coleoptera</tp:taxon-name-part></tp:taxon-name>, <tp:taxon-name><tp:taxon-name-part taxon-name-part-type="family">Hydrophilidae</tp:taxon-name-part></tp:taxon-name>, <tp:taxon-name><tp:taxon-name-part taxon-name-part-type="subfamily">Sphaeridiinae</tp:taxon-name-part></tp:taxon-name>)</article-title><source>Zookeys</source><day>31</day><month>03</month><year>2022</year><volume>1091</volume><fpage>15</fpage><lpage>56</lpage><pub-id pub-id-type="doi">10.3897/zookeys.1091.79564</pub-id></mixed-citation></tp:treatment-meta><tp:nomenclature><label>﻿</label><tp:taxon-name><object-id xmlns:xlink="http://www.w3.org/1999/xlink" content-type="arpha" xlink:type="simple">28172BB2-F440-5B0C-AEF2-F7A60D967665</object-id><tp:taxon-name-part taxon-name-part-type="genus" reg="Coelostoma">Coelostoma</tp:taxon-name-part> (<tp:taxon-name-part taxon-name-part-type="subgenus" reg="Lachnocoelostoma">Lachnocoelostoma</tp:taxon-name-part>) <tp:taxon-name-part taxon-name-part-type="species" reg="wui">wui</tp:taxon-name-part></tp:taxon-name><tp:taxon-authority>Orchymont, 1940</tp:taxon-authority><xref ref-type="fig" rid="F14">Figures 14A–I</xref><xref ref-type="fig" rid="F16">, 16I, L</xref></tp:nomenclature><tp:treatment-sec sec-type="material" id="SECID0E2QBG"><title>Material examined.</title><p><bold>China: Hunan</bold>: 4 spec. (<named-content xmlns:xlink="http://www.w3.org/1999/xlink" content-type="dwc:institutional_code" xlink:title="Sun Yat-sen University" xlink:href="http://grbio.org/institution/national-sun-yat-sen-university-department-biological-sciences" xlink:type="simple">SYSU</named-content>), Taoyuan County, Wuyunjie, Zhushan Village, 100 m, 15.vi.2019, Hao Xu leg.; <bold>Henan</bold>: 2 spec. (<named-content xmlns:xlink="http://www.w3.org/1999/xlink" content-type="dwc:institutional_code" xlink:title="Sun Yat-sen University" xlink:href="http://grbio.org/institution/national-sun-yat-sen-university-department-biological-sciences" xlink:type="simple">SYSU</named-content>), Neixiang County, Getiaopa Village (葛条爬村), 630 m, 22.vi.2021, Hao-yi Liu leg.; <bold>Shaanxi</bold>: 1 spec. (<named-content xmlns:xlink="http://www.w3.org/1999/xlink" content-type="dwc:institutional_code" xlink:title="Sun Yat-sen University" xlink:href="http://grbio.org/institution/national-sun-yat-sen-university-department-biological-sciences" xlink:type="simple">SYSU</named-content>), Xi’an County, Dayu, 12.v.2011, Feng-long Jia leg.; <bold>Shandong</bold>: 3 spec. (<named-content xmlns:xlink="http://www.w3.org/1999/xlink" content-type="dwc:institutional_code" xlink:title="Hebei University Museum" xlink:href="http://grbio.org/institution/college-life-sciences-hebei-univesity-baoding" xlink:type="simple">HBUM</named-content>): Feixian, Tashan Forest Farm, 16.–17.v.2007, Feng-yan Wang, Ji-liang Wang &amp; Qi-qi Wu leg.; 2 spec. (<named-content xmlns:xlink="http://www.w3.org/1999/xlink" content-type="dwc:institutional_code" xlink:title="Hebei University Museum" xlink:href="http://grbio.org/institution/college-life-sciences-hebei-univesity-baoding" xlink:type="simple">HBUM</named-content>): Pingyi, Dawa Forest Farm, 13–15.v.2007, Feng-yan Wang, Ji-liang Wang &amp; Qiqi Wu leg.; <bold>Shanxi</bold> (山西) : 8 spec. (<named-content xmlns:xlink="http://www.w3.org/1999/xlink" content-type="dwc:institutional_code" xlink:title="Sun Yat-sen University" xlink:href="http://grbio.org/institution/national-sun-yat-sen-university-department-biological-sciences" xlink:type="simple">SYSU</named-content>), Jincheng, Yangcheng (阳城) County, Manghe (蟒河) National Nature Reserve, 700 m, 27.iv.2016, Zu-qi Mai leg.; <bold>Zhejiang</bold>: 3 spec. (<named-content xmlns:xlink="http://www.w3.org/1999/xlink" content-type="dwc:institutional_code" xlink:title="Sun Yat-sen University" xlink:href="http://grbio.org/institution/national-sun-yat-sen-university-department-biological-sciences" xlink:type="simple">SYSU</named-content>), Quanzhou City, Jiangshan County, Shuangxikou Town, Laofoyan Village (老佛岩村), <named-content xmlns:xlink="http://www.w3.org/1999/xlink" content-type="dwc:verbatimCoordinates" xlink:type="simple"><named-content content-type="geo-json" specific-use="{&#34;type&#34;:&#34;Point&#34;,&#34;coordinates&#34;:[119.192908,27.917422]}" id="NCID0EMSBG" xlink:type="simple">27°55'02.72"N, 119°11'34.47"E</named-content></named-content>, 496 m, high-voltage mercury light trap, 11.viii.2018, Chen &amp; Miao leg.; 7 spec. (<named-content xmlns:xlink="http://www.w3.org/1999/xlink" content-type="dwc:institutional_code" xlink:title="Sun Yat-sen University" xlink:href="http://grbio.org/institution/national-sun-yat-sen-university-department-biological-sciences" xlink:type="simple">SYSU</named-content>), Lin’an City, Yinlongwu Town, Shibalongtan, <named-content xmlns:xlink="http://www.w3.org/1999/xlink" content-type="dwc:verbatimCoordinates" xlink:type="simple"><named-content content-type="geo-json" specific-use="{&#34;type&#34;:&#34;Point&#34;,&#34;coordinates&#34;:[118.873211,30.140244]}" id="NCID0EYSBG" xlink:type="simple">30°08'24.88"N, 118°52'23.56"E</named-content></named-content>, 683 m, 28.iv.2018, Shifting, Cheng &amp; Shen leg.; 2 spec. (<named-content xmlns:xlink="http://www.w3.org/1999/xlink" content-type="dwc:institutional_code" xlink:title="Sun Yat-sen University" xlink:href="http://grbio.org/institution/national-sun-yat-sen-university-department-biological-sciences" xlink:type="simple">SYSU</named-content>), Jinhua City, Pan’an County, Lingjiangyuan (灵江源), <named-content xmlns:xlink="http://www.w3.org/1999/xlink" content-type="dwc:verbatimCoordinates" xlink:type="simple"><named-content content-type="geo-json" specific-use="{&#34;type&#34;:&#34;Point&#34;,&#34;coordinates&#34;:[120.649922,28.960925]}" id="NCID0EETBG" xlink:type="simple">28°57'39.33"N, 120°38'59.72"E</named-content></named-content>, 750 m, mixed leaf litter, Shifted, 21.V.2018, Puthz, Tang, Cheng &amp; Shuai leg.</p></tp:treatment-sec><tp:treatment-sec sec-type="material" id="SECID0EJTBG"><title>Additional material examined</title><p><bold>(possibly another undescribed species). China: Guangdong</bold>: 5 spec. (<named-content xmlns:xlink="http://www.w3.org/1999/xlink" content-type="dwc:institutional_code" xlink:title="Sun Yat-sen University" xlink:href="http://grbio.org/institution/national-sun-yat-sen-university-department-biological-sciences" xlink:type="simple">SYSU</named-content>), Shaoguan City, Chebalin (车八岭) Nature Reserve, <named-content xmlns:xlink="http://www.w3.org/1999/xlink" content-type="dwc:verbatimCoordinates" xlink:type="simple"><named-content content-type="geo-json" specific-use="{&#34;type&#34;:&#34;Point&#34;,&#34;coordinates&#34;:[113.565556,23.246111]}" id="NCID0EYTBG" xlink:type="simple">23°14'46"N, 113°33'56"E</named-content></named-content>, 496 m, 28–29.v.2017, Feng-Long Jia, Shi-Shuai Wang &amp; Zu-Long Liang leg.; 24 spec. (<named-content xmlns:xlink="http://www.w3.org/1999/xlink" content-type="dwc:institutional_code" xlink:title="Sun Yat-sen University" xlink:href="http://grbio.org/institution/national-sun-yat-sen-university-department-biological-sciences" xlink:type="simple">SYSU</named-content>), Shaoguan City, Chebalin (车八岭) Nature Reserve, <named-content xmlns:xlink="http://www.w3.org/1999/xlink" content-type="dwc:verbatimCoordinates" xlink:type="simple"><named-content content-type="geo-json" specific-use="{&#34;type&#34;:&#34;Point&#34;,&#34;coordinates&#34;:[114.256389,24.723333]}" id="NCID0EEUBG" xlink:type="simple">24°43'24"N, 114°15'23"E</named-content></named-content>, 400 m, 24.viii.2020, Zu-Long Liang leg.; <bold>Jiangxi</bold>: 91 spec. (<named-content xmlns:xlink="http://www.w3.org/1999/xlink" content-type="dwc:institutional_code" xlink:title="Sun Yat-sen University" xlink:href="http://grbio.org/institution/national-sun-yat-sen-university-department-biological-sciences" xlink:type="simple">SYSU</named-content>), Longnan, Jiulianshan, 06–vii.2008, Fenglong Jia leg.; <bold>Fujian</bold>: 2 spec. (<named-content xmlns:xlink="http://www.w3.org/1999/xlink" content-type="dwc:institutional_code" xlink:title="Sun Yat-sen University" xlink:href="http://grbio.org/institution/national-sun-yat-sen-university-department-biological-sciences" xlink:type="simple">SYSU</named-content>), Wuyishan, Sangang, 16–28.v.2004, Cai-Xia Yuan &amp; Jing Li leg.;</p></tp:treatment-sec><tp:treatment-sec sec-type="biology" id="SECID0EVUBG"><title>Biology</title><p><bold>(Figs <xref ref-type="fig" rid="F15">15D</xref>, <xref ref-type="fig" rid="F16">16I, L</xref>).</bold> Collected on the ground beside a mountain river in Shanxi, active at night.</p></tp:treatment-sec><tp:treatment-sec sec-type="remarks" id="SECID0EGVBG"><title>Remarks.</title><p>The specimens we studied contained two different forms of male genitalia (Fig. <xref ref-type="fig" rid="F14">14B–I</xref>). It may be inferred that the specimens treated by previous authors as <italic><tp:taxon-name><tp:taxon-name-part taxon-name-part-type="genus" reg="Coelostoma">C.</tp:taxon-name-part><tp:taxon-name-part taxon-name-part-type="species" reg="wui">wui</tp:taxon-name-part></tp:taxon-name></italic> Orchymont, 1940 possibly contain two species (see Discussion).</p></tp:treatment-sec><tp:treatment-sec sec-type="distribution" id="SECID0E2VBG"><title>Distribution.</title><p>China (Hubei, Hunan, Jiangxi, Shaanxi, Shandong, Shanxi, Taiwan, Xinjiang, Zhejiang), Korea. (<xref ref-type="bibr" rid="B8">Hansen 1999</xref>; <xref ref-type="bibr" rid="B13">Jia et al. 2014</xref>; <xref ref-type="bibr" rid="B19">Liu et al. 2020</xref>). First record for Shanxi and Zhejiang.</p></tp:treatment-sec><tp:treatment-sec><!--Section generated to contain objects referenced in tp:taxon-treatment.--><fig id="F14" position="float" orientation="portrait"><object-id xmlns:xlink="http://www.w3.org/1999/xlink" content-type="doi" xlink:type="simple">10.3897/zookeys.1091.79564.figure14</object-id><object-id xmlns:xlink="http://www.w3.org/1999/xlink" content-type="arpha" xlink:type="simple">000268D6-86E1-5FCE-A17D-4283E72D12B3</object-id><label>Figure 14.</label><caption><p>Aedeagus of <italic><tp:taxon-name><tp:taxon-name-part taxon-name-part-type="genus" reg="Coelostoma">Coelostoma</tp:taxon-name-part><tp:taxon-name-part taxon-name-part-type="species" reg="wui">wui</tp:taxon-name-part></tp:taxon-name></italic> Orchymont, 1940 (dorsal view) <bold>A</bold> illustration by <xref ref-type="bibr" rid="B23">Orchymont (1940)</xref><bold>B</bold> from Pingyi County (Shandong) <bold>C</bold> from Getiaopa (葛条爬) Village (Henan) <bold>D</bold> from Hanzhong (Shaanxi) <bold>E</bold> from Taoyuan County (Hunan) <bold>F</bold> from Quanzhou City (Zhejiang) <bold>G</bold> from Wuyishan (Fujian) <bold>H</bold> from Mt. Jiulianshan (Jiangxi) <bold>I</bold> from Mt. Chebaling (Guangdong). Scale bar: 0.5 mm.</p></caption><graphic xmlns:xlink="http://www.w3.org/1999/xlink" xlink:href="zookeys-1091-015-g014.jpg" position="float" orientation="portrait" xlink:type="simple" id="oo_666196.jpg"><uri content-type="original_file" xlink:type="simple">https://binary.pensoft.net/fig/666196</uri></graphic></fig><fig id="F16" position="float" orientation="portrait"><object-id xmlns:xlink="http://www.w3.org/1999/xlink" content-type="doi" xlink:type="simple">10.3897/zookeys.1091.79564.figure16</object-id><object-id xmlns:xlink="http://www.w3.org/1999/xlink" content-type="arpha" xlink:type="simple">7BE9CBFB-D9D3-5828-A02E-0804F4E7A6FD</object-id><label>Figure 16.</label><caption><p>Habitats of Chinese <italic><tp:taxon-name><tp:taxon-name-part taxon-name-part-type="genus" reg="Coelostoma">Coelostoma</tp:taxon-name-part></tp:taxon-name></italic> spp. <bold>A</bold><italic><tp:taxon-name><tp:taxon-name-part taxon-name-part-type="genus" reg="Coelostoma">C.</tp:taxon-name-part><tp:taxon-name-part taxon-name-part-type="species" reg="turnai">turnai</tp:taxon-name-part></tp:taxon-name></italic> Hebauer, 2006 active at wet rocky ground beside a river at night (Fujian) <bold>B</bold><italic><tp:taxon-name><tp:taxon-name-part taxon-name-part-type="genus" reg="Coelostoma">C.</tp:taxon-name-part><tp:taxon-name-part taxon-name-part-type="species" reg="sulcatum">sulcatum</tp:taxon-name-part></tp:taxon-name></italic> Pu, 1963 on sandy gutterway with shallow flowing waters at night (Guangdong) <bold>C</bold><italic><tp:taxon-name><tp:taxon-name-part taxon-name-part-type="genus" reg="Coelostoma">C.</tp:taxon-name-part><tp:taxon-name-part taxon-name-part-type="species" reg="phallicum">phallicum</tp:taxon-name-part></tp:taxon-name></italic> Orchymont, 1940 hided under a brick beside the wastewater during the day (Guangdong) <bold>D</bold><italic><tp:taxon-name><tp:taxon-name-part taxon-name-part-type="genus" reg="Coelostoma">C.</tp:taxon-name-part><tp:taxon-name-part taxon-name-part-type="species" reg="phallicum">phallicum</tp:taxon-name-part></tp:taxon-name></italic> Orchymont, 1940 dived under water and fed on algal mats at night (Guangdong) <bold>E</bold><italic><tp:taxon-name><tp:taxon-name-part taxon-name-part-type="genus" reg="Coelostoma">C.</tp:taxon-name-part><tp:taxon-name-part taxon-name-part-type="species" reg="bifidum">bifidum</tp:taxon-name-part></tp:taxon-name></italic> Jia, Aston &amp; Fikáček on wet stone wall at night (Guangdong) <bold>F</bold><italic><tp:taxon-name><tp:taxon-name-part taxon-name-part-type="genus" reg="Coelostoma">C.</tp:taxon-name-part><tp:taxon-name-part taxon-name-part-type="species" reg="sulcatum">sulcatum</tp:taxon-name-part></tp:taxon-name></italic> Pu, 1963 on muddy edge of artificial lake at night (Yunnan) <bold>G</bold><italic><tp:taxon-name><tp:taxon-name-part taxon-name-part-type="genus" reg="Coelostoma">C.</tp:taxon-name-part><tp:taxon-name-part taxon-name-part-type="species" reg="nankunshanense">nankunshanense</tp:taxon-name-part></tp:taxon-name></italic> sp. nov. on a stone in the middle of a forest stream at night (Guangdong) <bold>H</bold><italic><tp:taxon-name><tp:taxon-name-part taxon-name-part-type="genus" reg="Coelostoma">C.</tp:taxon-name-part><tp:taxon-name-part taxon-name-part-type="species" reg="surkhetensis">surkhetensis</tp:taxon-name-part></tp:taxon-name></italic> Hebauer, 2002 in a wet stone on the edges of a forest stream at night (Xizang) <bold>I</bold><italic><tp:taxon-name><tp:taxon-name-part taxon-name-part-type="genus" reg="Coelostoma">C.</tp:taxon-name-part><tp:taxon-name-part taxon-name-part-type="species" reg="wui">wui</tp:taxon-name-part></tp:taxon-name></italic> Orchymont, 1940 on the edges of a mountain river at night (Shanxi) <bold>J</bold><italic><tp:taxon-name><tp:taxon-name-part taxon-name-part-type="genus" reg="Coelostoma">C.</tp:taxon-name-part><tp:taxon-name-part taxon-name-part-type="species" reg="sulcatum">sulcatum</tp:taxon-name-part></tp:taxon-name></italic> Pu, 1963 on muddy edges of brackish lagoon at night, with a marine <tp:taxon-name><tp:taxon-name-part taxon-name-part-type="order">Amphipoda</tp:taxon-name-part></tp:taxon-name> beside it (Macao) <bold>K</bold><italic><tp:taxon-name><tp:taxon-name-part taxon-name-part-type="genus" reg="Coelostoma">C.</tp:taxon-name-part><tp:taxon-name-part taxon-name-part-type="species" reg="nankunshanense">nankunshanense</tp:taxon-name-part></tp:taxon-name></italic> sp. nov. mating at night (Guangdong) <bold>L</bold><italic><tp:taxon-name><tp:taxon-name-part taxon-name-part-type="genus" reg="Coelostoma">C.</tp:taxon-name-part><tp:taxon-name-part taxon-name-part-type="species" reg="wui">wui</tp:taxon-name-part></tp:taxon-name></italic> Orchymont, 1940 ovipositing eggs on wet land at night (Shanxi).</p></caption><graphic xmlns:xlink="http://www.w3.org/1999/xlink" xlink:href="zookeys-1091-015-g016.jpg" position="float" orientation="portrait" xlink:type="simple" id="oo_666198.jpg"><uri content-type="original_file" xlink:type="simple">https://binary.pensoft.net/fig/666198</uri></graphic></fig><fig id="F15" position="float" orientation="portrait"><object-id xmlns:xlink="http://www.w3.org/1999/xlink" content-type="doi" xlink:type="simple">10.3897/zookeys.1091.79564.figure15</object-id><object-id xmlns:xlink="http://www.w3.org/1999/xlink" content-type="arpha" xlink:type="simple">0EB7ED61-F773-5254-A5AC-3FFA03629269</object-id><label>Figure 15.</label><caption><p>Habitats of Chinese <italic><tp:taxon-name><tp:taxon-name-part taxon-name-part-type="genus" reg="Coelostoma">Coelostoma</tp:taxon-name-part></tp:taxon-name></italic><bold>A</bold> stone walls with running waters in forest (Yunnan) <bold>B</bold> wet stone walls with moss (Guangdong) <bold>C</bold> mountain stream in forest (Guangdong) <bold>D</bold> mountain river with rocky edges (Shanxi) <bold>E</bold> wastewater in city downtown (Guangdong) <bold>F</bold> lowland marshes with vegetation (Guangdong) <bold>G</bold> artificial lake (Yunnan) <bold>H</bold> brackish lagoon in mangrove reserve (Macao).</p></caption><graphic xmlns:xlink="http://www.w3.org/1999/xlink" xlink:href="zookeys-1091-015-g015.jpg" position="float" orientation="portrait" xlink:type="simple" id="oo_666197.jpg"><uri content-type="original_file" xlink:type="simple">https://binary.pensoft.net/fig/666197</uri></graphic></fig></tp:treatment-sec><ref-list><ref id="B23"><mixed-citation xmlns:xlink="http://www.w3.org/1999/xlink" xlink:type="simple"><person-group><name name-style="western"><surname>Orchymont</surname><given-names>A d’</given-names></name></person-group> (<year>1940</year>) <article-title>Contribution à l’etude des Palpicornia XIV.</article-title><source>Bulletin et Annales de la Société Entomologique de Belgique</source><volume>80</volume>: <fpage>157</fpage>–<lpage>197</lpage>.</mixed-citation></ref><ref id="B8"><mixed-citation xmlns:xlink="http://www.w3.org/1999/xlink" xlink:type="simple"><person-group><name name-style="western"><surname>Hansen</surname><given-names>M</given-names></name></person-group> (<year>1999</year>) <source>World Catalogue of Insects 2: <tp:taxon-name><tp:taxon-name-part taxon-name-part-type="superfamily">Hydrophiloidea</tp:taxon-name-part></tp:taxon-name> (s. str.) (<tp:taxon-name><tp:taxon-name-part taxon-name-part-type="order">Coleoptera</tp:taxon-name-part></tp:taxon-name>).</source><publisher-name>Apollo Books</publisher-name>, <publisher-loc>Stenstrup</publisher-loc>, <size units="page">416 pp</size>.</mixed-citation></ref><ref id="B13"><mixed-citation xmlns:xlink="http://www.w3.org/1999/xlink" xlink:type="simple"><person-group><name name-style="western"><surname>Jia</surname><given-names>F-L</given-names></name><name name-style="western"><surname>Aston</surname><given-names>P</given-names></name><name name-style="western"><surname>Fikáček</surname><given-names>M</given-names></name></person-group> (<year>2014</year>) <article-title>Review of the Chinese species of the genus <italic><tp:taxon-name><tp:taxon-name-part taxon-name-part-type="genus">Coelostoma</tp:taxon-name-part></tp:taxon-name></italic> Brullé, 1835 (<tp:taxon-name><tp:taxon-name-part taxon-name-part-type="order">Coleoptera</tp:taxon-name-part></tp:taxon-name>: <tp:taxon-name><tp:taxon-name-part taxon-name-part-type="family">Hydrophilidae</tp:taxon-name-part></tp:taxon-name>: <tp:taxon-name><tp:taxon-name-part taxon-name-part-type="subfamily">Sphaeridiinae</tp:taxon-name-part></tp:taxon-name>).</article-title><source>Zootaxa</source><volume>3887</volume>(<issue>3</issue>): <fpage>354</fpage>–<lpage>376</lpage>. <ext-link xlink:type="simple" ext-link-type="doi" xlink:href="10.11646/zootaxa.3887.3.4">https://doi.org/10.11646/zootaxa.3887.3.4</ext-link></mixed-citation></ref><ref id="B19"><mixed-citation xmlns:xlink="http://www.w3.org/1999/xlink" xlink:type="simple"><person-group><name name-style="western"><surname>Liu</surname><given-names>H-C</given-names></name><name name-style="western"><surname>Hu</surname><given-names>F-S</given-names></name><name name-style="western"><surname>Fikáček</surname><given-names>M</given-names></name></person-group> (<year>2020</year>) <article-title>Review of the genus <italic><tp:taxon-name><tp:taxon-name-part taxon-name-part-type="genus">Coelostoma</tp:taxon-name-part></tp:taxon-name></italic> of Taiwan with description of a new species (<tp:taxon-name><tp:taxon-name-part taxon-name-part-type="order">Coleoptera</tp:taxon-name-part></tp:taxon-name>: <tp:taxon-name><tp:taxon-name-part taxon-name-part-type="family">Hydrophilidae</tp:taxon-name-part></tp:taxon-name>).</article-title><source>Acta Entomologica Musei Nationalis Pragae</source><volume>60</volume>(<issue>1</issue>): <fpage>155</fpage>–<lpage>162</lpage>. <ext-link xlink:type="simple" ext-link-type="doi" xlink:href="10.37520/aemnp.2020.008">https://doi.org/10.37520/aemnp.2020.008</ext-link></mixed-citation></ref></ref-list></tp:taxon-treatment>
