# Supplementary material for: ﻿Additional fauna of Coelostoma Brullé, 1835 from China, with re-establishment of Coelostomasulcatum Pu, 1963 as a valid species (Coleoptera, Hydrophilidae, Sphaeridiinae)
Source: Zookeys. 2022 Mar 31;1091:15–56. doi: 10.3897/zookeys.1091.79564 (PMC9005496; doi:10.3897/zookeys.1091.79564)
Supplement: XML Treatment for Coelostoma (Holocoelostoma) sulcatum [file zookeys.1091.79564-treatment13.xml]

<!DOCTYPE tp:taxon-treatment
  PUBLIC "-//TaxonX//DTD Taxonomic Treatment Publishing DTD v0 20100105//EN" "tax-treatment-NSO.dtd">
<tp:taxon-treatment xmlns:tp="http://www.plazi.org/taxpub"><tp:treatment-meta><kwd-group><label>Taxon classification</label><kwd>
                <named-content content-type="kingdom">Animalia</named-content>
              </kwd><kwd>
                <named-content content-type="order">Coleoptera</named-content>
              </kwd><kwd>
                <named-content content-type="family">Hydrophilidae</named-content>
              </kwd></kwd-group><mixed-citation publication-type="journal"><person-group><name><surname>Mai</surname><given-names>Zuqi</given-names></name><name><surname>Hu</surname><given-names>Jian</given-names></name><name><surname>Jia</surname><given-names>Fenglong</given-names></name></person-group><article-title>﻿Additional fauna of <italic><tp:taxon-name><tp:taxon-name-part taxon-name-part-type="genus" reg="Coelostoma">Coelostoma</tp:taxon-name-part></tp:taxon-name></italic> Brullé, 1835 from China, with re-establishment of <italic><tp:taxon-name><tp:taxon-name-part taxon-name-part-type="genus" reg="Coelostoma">Coelostoma</tp:taxon-name-part><tp:taxon-name-part taxon-name-part-type="species" reg="sulcatum">sulcatum</tp:taxon-name-part></tp:taxon-name></italic> Pu, 1963 as a valid species (<tp:taxon-name><tp:taxon-name-part taxon-name-part-type="order">Coleoptera</tp:taxon-name-part></tp:taxon-name>, <tp:taxon-name><tp:taxon-name-part taxon-name-part-type="family">Hydrophilidae</tp:taxon-name-part></tp:taxon-name>, <tp:taxon-name><tp:taxon-name-part taxon-name-part-type="subfamily">Sphaeridiinae</tp:taxon-name-part></tp:taxon-name>)</article-title><source>Zookeys</source><day>31</day><month>03</month><year>2022</year><volume>1091</volume><fpage>15</fpage><lpage>56</lpage><pub-id pub-id-type="doi">10.3897/zookeys.1091.79564</pub-id></mixed-citation></tp:treatment-meta><tp:nomenclature><label>﻿</label><tp:taxon-name><object-id xmlns:xlink="http://www.w3.org/1999/xlink" content-type="arpha" xlink:type="simple">E759BBB6-D4EB-5EF7-B280-B83DACA7D72B</object-id><tp:taxon-name-part taxon-name-part-type="genus" reg="Coelostoma">Coelostoma</tp:taxon-name-part> (<tp:taxon-name-part taxon-name-part-type="subgenus" reg="Holocoelostoma">Holocoelostoma</tp:taxon-name-part>) <tp:taxon-name-part taxon-name-part-type="species" reg="sulcatum">sulcatum</tp:taxon-name-part></tp:taxon-name><tp:taxon-authority>Pu, 1963</tp:taxon-authority><xref ref-type="fig" rid="F9">Figures 9A</xref><xref ref-type="fig" rid="F10">, 10A–J</xref><xref ref-type="fig" rid="F16">, 16B, F, J</xref><tp:nomenclature-citation-list><tp:nomenclature-citation><tp:taxon-name>
                  <tp:taxon-name-part taxon-name-part-type="genus" reg="Coelostoma">Coelostoma</tp:taxon-name-part>
                  <tp:taxon-name-part taxon-name-part-type="species" reg="sulcatum">sulcatum</tp:taxon-name-part>
                </tp:taxon-name><comment>Pu, 1963: 77. Type locality: Xishuangbanna Dai Autonomous Prefecture, Yunnan, China.</comment></tp:nomenclature-citation><tp:nomenclature-citation><tp:taxon-name><tp:taxon-name-part taxon-name-part-type="genus" reg="Coelostoma">Coelostoma</tp:taxon-name-part> (<tp:taxon-name-part taxon-name-part-type="subgenus" reg="Holocoelostoma">Holocoelostoma</tp:taxon-name-part>) <tp:taxon-name-part taxon-name-part-type="species" reg="stultum">stultum</tp:taxon-name-part></tp:taxon-name><comment>(Walker, 1858): <xref ref-type="bibr" rid="B13">Jia et al. 2014</xref>: 370. Synonym.</comment></tp:nomenclature-citation><tp:nomenclature-citation><tp:taxon-name><tp:taxon-name-part taxon-name-part-type="genus" reg="Coelostoma">Coelostoma</tp:taxon-name-part> (<tp:taxon-name-part taxon-name-part-type="subgenus" reg="Holocoelostoma">Holocoelostoma</tp:taxon-name-part>) <tp:taxon-name-part taxon-name-part-type="species" reg="bhutanicum">bhutanicum</tp:taxon-name-part></tp:taxon-name><comment>Jayaswal, 1972: <xref ref-type="bibr" rid="B28">Sheth et al. 2020</xref>: 21. Possible synonym.</comment></tp:nomenclature-citation></tp:nomenclature-citation-list></tp:nomenclature><tp:treatment-sec sec-type="type material" id="SECID0ET1BG"><title>Type material examined.</title><p><italic><tp:taxon-name><tp:taxon-name-part taxon-name-part-type="genus" reg="Coelostoma">Coelostoma</tp:taxon-name-part><tp:taxon-name-part taxon-name-part-type="species" reg="sulcatum">sulcatum</tp:taxon-name-part></tp:taxon-name></italic>: <bold><italic>Holotype</italic></bold> (Fig. <xref ref-type="fig" rid="F10">10A, B</xref>): male (<named-content xmlns:xlink="http://www.w3.org/1999/xlink" content-type="dwc:institutional_code" xlink:title="Chinese Academy of Sciences, Institute of Zoology" xlink:href="http://grbio.org/institution/institute-zoology-chinese-academy-sciences" xlink:type="simple">IZCAS</named-content>), “Yunnan, Xishuangbanna, Gannanba / 540 m / 1952.IV.17 / Guang-Ji Hong leg. (with Chinese and Russian labels) // <italic><tp:taxon-name><tp:taxon-name-part taxon-name-part-type="genus" reg="Coelostoma">Coelostoma</tp:taxon-name-part><tp:taxon-name-part taxon-name-part-type="species" reg="sulcata">sulcata</tp:taxon-name-part></tp:taxon-name></italic> Pu // HOLOTYPE”; <bold><italic>Paratype</italic></bold>: male (<named-content xmlns:xlink="http://www.w3.org/1999/xlink" content-type="dwc:institutional_code" xlink:title="Sun Yat-sen University" xlink:href="http://grbio.org/institution/national-sun-yat-sen-university-department-biological-sciences" xlink:type="simple">SYSU</named-content>), “Jingdong / 1200 m / 26.iv.1957 // A. Monchadskiy leg. (with Chinese and Russian labels) // <italic><tp:taxon-name><tp:taxon-name-part taxon-name-part-type="genus" reg="Coelostoma">Coelostoma</tp:taxon-name-part><tp:taxon-name-part taxon-name-part-type="species" reg="sulcata">sulcata</tp:taxon-name-part></tp:taxon-name></italic> Pu // Paratype”</p><fig id="F10" position="float" orientation="portrait"><object-id xmlns:xlink="http://www.w3.org/1999/xlink" content-type="doi" xlink:type="simple">10.3897/zookeys.1091.79564.figure10</object-id><object-id xmlns:xlink="http://www.w3.org/1999/xlink" content-type="arpha" xlink:type="simple">F726BB66-62FB-5054-9B19-33B3F4C43D82</object-id><label>Figure 10.</label><caption><p>
                 Aedeagus of <italic><tp:taxon-name><tp:taxon-name-part taxon-name-part-type="genus" reg="Coelostoma">Coelostoma</tp:taxon-name-part><tp:taxon-name-part taxon-name-part-type="species" reg="sulcatum">sulcatum</tp:taxon-name-part></tp:taxon-name></italic> Pu, 1963 (dorsal view) <bold>A, B</bold> holotype of <italic><tp:taxon-name><tp:taxon-name-part taxon-name-part-type="genus" reg="Coelostoma">C.</tp:taxon-name-part><tp:taxon-name-part taxon-name-part-type="species" reg="sulcatum">sulcatum</tp:taxon-name-part></tp:taxon-name></italic><bold>A</bold> labels <bold>B</bold> aedeagus <bold>C</bold> from Jing’an County (Jiangxi) <bold>D</bold> from Shenzhen City (Guangdong) <bold>E</bold> from Longlin County (Guangxi) <bold>F</bold> from Xishuangbanna (Yunnan) <bold>G</bold> from Xima (昔马) Town (Yunnan) <bold>H</bold> from Tongbiguan Town (Yunnan) <bold>I</bold> from Muotuo County (Xizang) <bold>J</bold> from Macao. Scale bar: 0.5 mm (<bold>A–J</bold>).</p></caption><graphic xmlns:xlink="http://www.w3.org/1999/xlink" xlink:href="zookeys-1091-015-g010.jpg" position="float" orientation="portrait" xlink:type="simple" id="oo_666192.jpg"><uri content-type="original_file" xlink:type="simple">https://binary.pensoft.net/fig/666192</uri></graphic></fig></tp:treatment-sec><tp:treatment-sec sec-type="material" id="SECID0EF5BG"><title>Material examined.</title><p><bold>China: Fujian</bold>: 1 spec. (<named-content xmlns:xlink="http://www.w3.org/1999/xlink" content-type="dwc:institutional_code" xlink:title="Sun Yat-sen University" xlink:href="http://grbio.org/institution/national-sun-yat-sen-university-department-biological-sciences" xlink:type="simple">SYSU</named-content>), Nanjing County, Hexi Town, in a pond, 13.vii.2010, Feng-long Jia leg.; 2 spec. (<named-content xmlns:xlink="http://www.w3.org/1999/xlink" content-type="dwc:institutional_code" xlink:title="Sun Yat-sen University" xlink:href="http://grbio.org/institution/national-sun-yat-sen-university-department-biological-sciences" xlink:type="simple">SYSU</named-content>), Ningde District, Mountain behind Ningde Teachers College, <named-content xmlns:xlink="http://www.w3.org/1999/xlink" content-type="dwc:verbatimCoordinates" xlink:type="simple"><named-content content-type="geo-json" specific-use="{&#34;type&#34;:&#34;Point&#34;,&#34;coordinates&#34;:[115.266667,29.016667]}" id="NCID0EY5BG" xlink:type="simple">29°01'N, 115°16'E</named-content></named-content>, 315 m, 2.x.2012, Ze-yu Wang leg.; 1 spec. (<named-content xmlns:xlink="http://www.w3.org/1999/xlink" content-type="dwc:institutional_code" xlink:title="Sun Yat-sen University" xlink:href="http://grbio.org/institution/national-sun-yat-sen-university-department-biological-sciences" xlink:type="simple">SYSU</named-content>), Fu’an District, x.1963, Shan-xiang Lin leg.; <bold>Guangdong</bold>: 1 male (<named-content xmlns:xlink="http://www.w3.org/1999/xlink" content-type="dwc:institutional_code" xlink:title="Sun Yat-sen University" xlink:href="http://grbio.org/institution/national-sun-yat-sen-university-department-biological-sciences" xlink:type="simple">SYSU</named-content>), Ruyuan County, Longxi, 4–5.x.1964, light trap; 1 spec. (<named-content xmlns:xlink="http://www.w3.org/1999/xlink" content-type="dwc:institutional_code" xlink:title="Sun Yat-sen University" xlink:href="http://grbio.org/institution/national-sun-yat-sen-university-department-biological-sciences" xlink:type="simple">SYSU</named-content>), Zhuhai, Qi’ao Island, 12.vii.2005, Feng-long Jia leg.; 2 spec. (<named-content xmlns:xlink="http://www.w3.org/1999/xlink" content-type="dwc:institutional_code" xlink:title="Sun Yat-sen University" xlink:href="http://grbio.org/institution/national-sun-yat-sen-university-department-biological-sciences" xlink:type="simple">SYSU</named-content>), Guangzhou, Shipai, pig farm, 25.vii.1985. Wu Wu leg.; 1 spec. (<named-content xmlns:xlink="http://www.w3.org/1999/xlink" content-type="dwc:institutional_code" xlink:title="Sun Yat-sen University" xlink:href="http://grbio.org/institution/national-sun-yat-sen-university-department-biological-sciences" xlink:type="simple">SYSU</named-content>), Guangzhou City, Shipai, pig farm, 20.vii.1985. Wu Wu leg.; 1 spec. (<named-content xmlns:xlink="http://www.w3.org/1999/xlink" content-type="dwc:institutional_code" xlink:title="Sun Yat-sen University" xlink:href="http://grbio.org/institution/national-sun-yat-sen-university-department-biological-sciences" xlink:type="simple">SYSU</named-content>), Guangzhou City, South bank of Zhujiang River, cattle farm, 10.x.1985. Wu Wu leg.; 1 spec. (<named-content xmlns:xlink="http://www.w3.org/1999/xlink" content-type="dwc:institutional_code" xlink:title="Sun Yat-sen University" xlink:href="http://grbio.org/institution/national-sun-yat-sen-university-department-biological-sciences" xlink:type="simple">SYSU</named-content>), Guangzhou, viii.1938. Zhe-long Pu leg.; 3 spec. (<named-content xmlns:xlink="http://www.w3.org/1999/xlink" content-type="dwc:institutional_code" xlink:title="Sun Yat-sen University" xlink:href="http://grbio.org/institution/national-sun-yat-sen-university-department-biological-sciences" xlink:type="simple">SYSU</named-content>), Shenzhen City, Inner Lingding Island, 8–12.iv.1998, Peng &amp; Chen leg.; 33 spec. (<named-content xmlns:xlink="http://www.w3.org/1999/xlink" content-type="dwc:institutional_code" xlink:title="Sun Yat-sen University" xlink:href="http://grbio.org/institution/national-sun-yat-sen-university-department-biological-sciences" xlink:type="simple">SYSU</named-content>), Shenzhen City, Dapeng Peninsula, Getian Village, <named-content xmlns:xlink="http://www.w3.org/1999/xlink" content-type="dwc:verbatimCoordinates" xlink:type="simple"><named-content content-type="geo-json" specific-use="{&#34;type&#34;:&#34;Point&#34;,&#34;coordinates&#34;:[114.526430,22.481570]}" id="NCID0EHAAI" xlink:type="simple">22.48157°N 114.52643°E</named-content></named-content>, 12 m, 3.vii.2019, Feng-long Jia &amp; Zu-qi Mai leg.; 1 male (<named-content xmlns:xlink="http://www.w3.org/1999/xlink" content-type="dwc:institutional_code" xlink:title="Sun Yat-sen University" xlink:href="http://grbio.org/institution/national-sun-yat-sen-university-department-biological-sciences" xlink:type="simple">SYSU</named-content>), Shenzhen City, Dapeng Peninsula, Getian Village, <named-content xmlns:xlink="http://www.w3.org/1999/xlink" content-type="dwc:verbatimCoordinates" xlink:type="simple"><named-content content-type="geo-json" specific-use="{&#34;type&#34;:&#34;Point&#34;,&#34;coordinates&#34;:[114.516389,22.490278]}" id="NCID0ETAAI" xlink:type="simple">22°29'25"N, 114°30'59"E</named-content></named-content>, -6 m, 14.xi.2020, Zu-qi Mai, Zhuoyin Jiang &amp; Shu-jiao Jiang leg.; 1 spec (<named-content xmlns:xlink="http://www.w3.org/1999/xlink" content-type="dwc:institutional_code" xlink:title="Sun Yat-sen University" xlink:href="http://grbio.org/institution/national-sun-yat-sen-university-department-biological-sciences" xlink:type="simple">SYSU</named-content>), Shenzhen City, Dapeng Peninsula, Jin’gui Village, <named-content xmlns:xlink="http://www.w3.org/1999/xlink" content-type="dwc:verbatimCoordinates" xlink:type="simple"><named-content content-type="geo-json" specific-use="{&#34;type&#34;:&#34;Point&#34;,&#34;coordinates&#34;:[114.386111,22.659722]}" id="NCID0E6AAI" xlink:type="simple">22°39'35"N, 114°23'10"E</named-content></named-content>, 62 m, 15.v.2019, Wei-cai Xie leg.; 2 spec. (<named-content xmlns:xlink="http://www.w3.org/1999/xlink" content-type="dwc:institutional_code" xlink:title="Sun Yat-sen University" xlink:href="http://grbio.org/institution/national-sun-yat-sen-university-department-biological-sciences" xlink:type="simple">SYSU</named-content>), Shenzhen City, Dapeng Peninsula, Paiyashan Mountain, <named-content xmlns:xlink="http://www.w3.org/1999/xlink" content-type="dwc:verbatimCoordinates" xlink:type="simple"><named-content content-type="geo-json" specific-use="{&#34;type&#34;:&#34;Point&#34;,&#34;coordinates&#34;:[114.438056,22.626944]}" id="NCID0ELBAI" xlink:type="simple">22°37'37"N, 114°26'17"E</named-content></named-content>, 34 m, 5. xi.2018, Lan-bin Xiang leg.; 1 spec (<named-content xmlns:xlink="http://www.w3.org/1999/xlink" content-type="dwc:institutional_code" xlink:title="Sun Yat-sen University" xlink:href="http://grbio.org/institution/national-sun-yat-sen-university-department-biological-sciences" xlink:type="simple">SYSU</named-content>), Shenzhen, 8–11.viii.2006, Feng-long Jia leg.; 3 spec. (<named-content xmlns:xlink="http://www.w3.org/1999/xlink" content-type="dwc:institutional_code" xlink:title="Sun Yat-sen University" xlink:href="http://grbio.org/institution/national-sun-yat-sen-university-department-biological-sciences" xlink:type="simple">SYSU</named-content>), Shenzhen City, Pingtouling Mountain, 25.ix.2021, Bao-ping Huang leg.; 1 spec. (<named-content xmlns:xlink="http://www.w3.org/1999/xlink" content-type="dwc:institutional_code" xlink:title="Sun Yat-sen University" xlink:href="http://grbio.org/institution/national-sun-yat-sen-university-department-biological-sciences" xlink:type="simple">SYSU</named-content>), Danxiashan Mountain, Jinshiyan, pool under a stone wall, 11.vi.2011, Feng-long Jia leg.; 1 male (<named-content xmlns:xlink="http://www.w3.org/1999/xlink" content-type="dwc:institutional_code" xlink:title="Sun Yat-sen University" xlink:href="http://grbio.org/institution/national-sun-yat-sen-university-department-biological-sciences" xlink:type="simple">SYSU</named-content>), Fengkai County, Heishiding, in a pool, 13.viii.2010, Feng-long Jia leg.; 1 spec. (<named-content xmlns:xlink="http://www.w3.org/1999/xlink" content-type="dwc:institutional_code" xlink:title="Sun Yat-sen University" xlink:href="http://grbio.org/institution/national-sun-yat-sen-university-department-biological-sciences" xlink:type="simple">SYSU</named-content>), Dinghushan Mountain, 4.vi.1958, Cui-ying Li leg.; <bold>Guangxi</bold>: 1 male (<named-content xmlns:xlink="http://www.w3.org/1999/xlink" content-type="dwc:institutional_code" xlink:title="Sun Yat-sen University" xlink:href="http://grbio.org/institution/national-sun-yat-sen-university-department-biological-sciences" xlink:type="simple">SYSU</named-content>), Jinxiu County, Luoxiang, 400 m, 16.v.1999, Ming-yuan Gao leg.; 1 male (<named-content xmlns:xlink="http://www.w3.org/1999/xlink" content-type="dwc:institutional_code" xlink:title="Sun Yat-sen University" xlink:href="http://grbio.org/institution/national-sun-yat-sen-university-department-biological-sciences" xlink:type="simple">SYSU</named-content>), Shangsi County, Hongqi Forestry Centre, 300 m, 29.v.1999, Xing Ke leg.; 4 spec. (<named-content xmlns:xlink="http://www.w3.org/1999/xlink" content-type="dwc:institutional_code" xlink:title="Sun Yat-sen University" xlink:href="http://grbio.org/institution/national-sun-yat-sen-university-department-biological-sciences" xlink:type="simple">SYSU</named-content>), Nanning City, 22.vi.1958, Zhe-long Pu leg.; 6 spec (<named-content xmlns:xlink="http://www.w3.org/1999/xlink" content-type="dwc:institutional_code" xlink:title="Sun Yat-sen University" xlink:href="http://grbio.org/institution/national-sun-yat-sen-university-department-biological-sciences" xlink:type="simple">SYSU</named-content>), Nanning City, 19.vi.1977, Zhi-he Huang leg.; Longlin County, Jinzhongshan Mountain, viii.2014, Shan-yi Zhou leg.; <bold>Jiangxi</bold>: 10 spec. (<named-content xmlns:xlink="http://www.w3.org/1999/xlink" content-type="dwc:institutional_code" xlink:title="Sun Yat-sen University" xlink:href="http://grbio.org/institution/national-sun-yat-sen-university-department-biological-sciences" xlink:type="simple">SYSU</named-content>), Jing’an County, Zaodu (璪都) Town, Nanshan Village (南山村), 315 m, <named-content xmlns:xlink="http://www.w3.org/1999/xlink" content-type="dwc:verbatimCoordinates" xlink:type="simple"><named-content content-type="geo-json" specific-use="{&#34;type&#34;:&#34;Point&#34;,&#34;coordinates&#34;:[115.266667,29.016667]}" id="NCID0E6CAI" xlink:type="simple">29°01'N, 115°16'E</named-content></named-content>, 2.viii.2015 Ren-chao Lin &amp; Yu-dan Tang leg.; 4 spec. (<named-content xmlns:xlink="http://www.w3.org/1999/xlink" content-type="dwc:institutional_code" xlink:title="Sun Yat-sen University" xlink:href="http://grbio.org/institution/national-sun-yat-sen-university-department-biological-sciences" xlink:type="simple">SYSU</named-content>), Jing’an County, Shanzhaolun, Tangli Village (塘里村), 260 m, <named-content xmlns:xlink="http://www.w3.org/1999/xlink" content-type="dwc:verbatimCoordinates" xlink:type="simple"><named-content content-type="geo-json" specific-use="{&#34;type&#34;:&#34;Point&#34;,&#34;coordinates&#34;:[115.289722,29.067500]}" id="NCID0ELDAI" xlink:type="simple">29°04'03"N, 115°17'23"E</named-content></named-content>, 3.viii.2015, Ren-chao Lin &amp; Yu-dan Tang leg.; 1 spec. (<named-content xmlns:xlink="http://www.w3.org/1999/xlink" content-type="dwc:institutional_code" xlink:title="Sun Yat-sen University" xlink:href="http://grbio.org/institution/national-sun-yat-sen-university-department-biological-sciences" xlink:type="simple">SYSU</named-content>), Jing’an County, Jinggangshan, Bijiashan Mountain, 390 m, <named-content xmlns:xlink="http://www.w3.org/1999/xlink" content-type="dwc:verbatimCoordinates" xlink:type="simple"><named-content content-type="geo-json" specific-use="{&#34;type&#34;:&#34;Point&#34;,&#34;coordinates&#34;:[114.195833,26.520000]}" id="NCID0EXDAI" xlink:type="simple">26°31'12"N, 114°11'45"E</named-content></named-content>, 22–25.vii.2014, light trap, Chen, Hu, Lv &amp; Yu leg.; 1 spec. (<named-content xmlns:xlink="http://www.w3.org/1999/xlink" content-type="dwc:institutional_code" xlink:title="Sun Yat-sen University" xlink:href="http://grbio.org/institution/national-sun-yat-sen-university-department-biological-sciences" xlink:type="simple">SYSU</named-content>), Jing’an County, Jinggangshan, Baiyinhu Lake, 800 m, 27.v.2011, Feng-long Jia leg.; <bold>Macao</bold>: 6 spec. (<named-content xmlns:xlink="http://www.w3.org/1999/xlink" content-type="dwc:institutional_code" xlink:title="Sun Yat-sen University" xlink:href="http://grbio.org/institution/national-sun-yat-sen-university-department-biological-sciences" xlink:type="simple">SYSU</named-content>), Dangzai Mangrove Reserves, First area, <named-content xmlns:xlink="http://www.w3.org/1999/xlink" content-type="dwc:verbatimCoordinates" xlink:type="simple"><named-content content-type="geo-json" specific-use="{&#34;type&#34;:&#34;Point&#34;,&#34;coordinates&#34;:[113.553056,22.140000]}" id="NCID0EJEAI" xlink:type="simple">22°8'24"N, 113°33'11"E</named-content></named-content>, 12 m, 16–17.i.2021, on edges of lagoon at night, Feng-long Jia &amp; Zu-qi Mai leg.; 4 spec. (<named-content xmlns:xlink="http://www.w3.org/1999/xlink" content-type="dwc:institutional_code" xlink:title="Sun Yat-sen University" xlink:href="http://grbio.org/institution/national-sun-yat-sen-university-department-biological-sciences" xlink:type="simple">SYSU</named-content>), Dangzai Mangrove Reserves, First area, 11–12.vii.2018, Feng-long Jia &amp; Wei-cai Xie leg.; 4 spec. (<named-content xmlns:xlink="http://www.w3.org/1999/xlink" content-type="dwc:institutional_code" xlink:title="Sun Yat-sen University" xlink:href="http://grbio.org/institution/national-sun-yat-sen-university-department-biological-sciences" xlink:type="simple">SYSU</named-content>), Dangzai Mangrove Reserves, First area, 10.x.2020, Feng-long Jia &amp; Wei-cai Xie leg.; 1 spec. (<named-content xmlns:xlink="http://www.w3.org/1999/xlink" content-type="dwc:institutional_code" xlink:title="Sun Yat-sen University" xlink:href="http://grbio.org/institution/national-sun-yat-sen-university-department-biological-sciences" xlink:type="simple">SYSU</named-content>), Dangzai Mangrove Reserves, First area, 17.vi.2016, Feng-long Jia leg.; 33 spec. (<named-content xmlns:xlink="http://www.w3.org/1999/xlink" content-type="dwc:institutional_code" xlink:title="Sun Yat-sen University" xlink:href="http://grbio.org/institution/national-sun-yat-sen-university-department-biological-sciences" xlink:type="simple">SYSU</named-content>), Dangzai Mangrove Reserves, First area, 8.iv.2014, Wei-cai Xie &amp; Jin-wei Li leg.; 1 spec. (<named-content xmlns:xlink="http://www.w3.org/1999/xlink" content-type="dwc:institutional_code" xlink:title="Sun Yat-sen University" xlink:href="http://grbio.org/institution/national-sun-yat-sen-university-department-biological-sciences" xlink:type="simple">SYSU</named-content>), Dangzai Mangrove Reserves, First area, 3.xi.2014, Ren-chao Lin leg.; 1 spec. (<named-content xmlns:xlink="http://www.w3.org/1999/xlink" content-type="dwc:institutional_code" xlink:title="Sun Yat-sen University" xlink:href="http://grbio.org/institution/national-sun-yat-sen-university-department-biological-sciences" xlink:type="simple">SYSU</named-content>), Coloane, KoloaneAlto (叠石塘), 27.iii.2014, Feng-long Jia leg.; <bold>Taiwan</bold>: 4 spec. (<named-content xmlns:xlink="http://www.w3.org/1999/xlink" content-type="dwc:institutional_code" xlink:title="Sun Yat-sen University" xlink:href="http://grbio.org/institution/national-sun-yat-sen-university-department-biological-sciences" xlink:type="simple">SYSU</named-content>), Taidung County, Donghe Town, Xinchang (興昌), 25.x.2016, Wen-yi Zhou leg.; <bold>Xizang</bold>: 2 spec., Motuo, Beibeng, 850 m, 25.v.1983, Yinheng Han leg., each with a yellow label “Paratype, <italic><tp:taxon-name><tp:taxon-name-part taxon-name-part-type="genus" reg="Coelostoma">Coelostoma</tp:taxon-name-part><tp:taxon-name-part taxon-name-part-type="species" reg="xizangensis">xizangensis</tp:taxon-name-part></tp:taxon-name></italic>, det. Wu Wu”; 1 male, same data as the former, but with a red label “Holotype, <italic><tp:taxon-name><tp:taxon-name-part taxon-name-part-type="genus" reg="Coelostoma">Coelostoma</tp:taxon-name-part><tp:taxon-name-part taxon-name-part-type="species" reg="xizangensis">xizangensis</tp:taxon-name-part></tp:taxon-name></italic>, det. Wu Wu”; 1 female, same data as the former, but with a label “Allotype, <italic><tp:taxon-name><tp:taxon-name-part taxon-name-part-type="genus" reg="Coelostoma">Coelostoma</tp:taxon-name-part><tp:taxon-name-part taxon-name-part-type="species" reg="xizangensis">xizangensis</tp:taxon-name-part></tp:taxon-name></italic>, det. Wu Wu”; 2 spec., same data as the former, but with a label “<italic><tp:taxon-name><tp:taxon-name-part taxon-name-part-type="genus" reg="Coelostoma">Coelostoma</tp:taxon-name-part><tp:taxon-name-part taxon-name-part-type="species" reg="xizangensis">xizangensis</tp:taxon-name-part></tp:taxon-name></italic>”; 5 spec. (<named-content xmlns:xlink="http://www.w3.org/1999/xlink" content-type="dwc:institutional_code" xlink:title="Sun Yat-sen University" xlink:href="http://grbio.org/institution/national-sun-yat-sen-university-department-biological-sciences" xlink:type="simple">SYSU</named-content>), Muotuo County, Miri Village, <named-content xmlns:xlink="http://www.w3.org/1999/xlink" content-type="dwc:verbatimCoordinates" xlink:type="simple"><named-content content-type="geo-json" specific-use="{&#34;type&#34;:&#34;Point&#34;,&#34;coordinates&#34;:[95.406389,29.418333]}" id="NCID0EBHAI" xlink:type="simple">29°25'06"N, 95°24'23"E</named-content></named-content>, 800 m, 23.vi.2018, Shi-shuai Wang &amp; Zu-long Liang leg.; <bold>Yunnan</bold>: 5 spec. (<named-content xmlns:xlink="http://www.w3.org/1999/xlink" content-type="dwc:institutional_code" xlink:title="Sun Yat-sen University" xlink:href="http://grbio.org/institution/national-sun-yat-sen-university-department-biological-sciences" xlink:type="simple">SYSU</named-content>), Xishuangbanna Dai Autonomous Prefecture, Botanical Garden, Lake besides Royal Water Lily Hotel, 4–11.iv.2021, Bao-ping Huang leg.; 6 spec. (<named-content xmlns:xlink="http://www.w3.org/1999/xlink" content-type="dwc:institutional_code" xlink:title="Sun Yat-sen University" xlink:href="http://grbio.org/institution/national-sun-yat-sen-university-department-biological-sciences" xlink:type="simple">SYSU</named-content>), Xishuangbanna Dai Autonomous Prefecture, Botanical Garden, Lake besides Royal Water Lily Hotel, 4–11.iv.2021, Bao-ping Huang leg.; 5 spec. (<named-content xmlns:xlink="http://www.w3.org/1999/xlink" content-type="dwc:institutional_code" xlink:title="Sun Yat-sen University" xlink:href="http://grbio.org/institution/national-sun-yat-sen-university-department-biological-sciences" xlink:type="simple">SYSU</named-content>), Xishuangbanna Dai Autonomous Prefecture, Botanical Garden, Lake besides Royal Water Lily Hotel, <named-content xmlns:xlink="http://www.w3.org/1999/xlink" content-type="dwc:verbatimCoordinates" xlink:type="simple"><named-content content-type="geo-json" specific-use="{&#34;type&#34;:&#34;Point&#34;,&#34;coordinates&#34;:[101.248300,21.929500]}" id="NCID0EXHAI" xlink:type="simple">21.9295°N, 101.2483°E</named-content></named-content>, 500 m, 2.v.2021, Zhuo-yin Jiang, Zhen-ming Yang, Bao-ping Huang &amp; Zu-qi Mai leg.; 1 spec. (<named-content xmlns:xlink="http://www.w3.org/1999/xlink" content-type="dwc:institutional_code" xlink:title="Sun Yat-sen University" xlink:href="http://grbio.org/institution/national-sun-yat-sen-university-department-biological-sciences" xlink:type="simple">SYSU</named-content>), Xishuangbanna Dai Autonomous Prefecture, Botanical Garden, <named-content xmlns:xlink="http://www.w3.org/1999/xlink" content-type="dwc:verbatimCoordinates" xlink:type="simple"><named-content content-type="geo-json" specific-use="{&#34;type&#34;:&#34;Point&#34;,&#34;coordinates&#34;:[101.277100,21.922620]}" id="NCID0EDIAI" xlink:type="simple">21.92262°N, 101.27710°E</named-content></named-content>, 567 m, light trap, 23.v.2011, Ke-qing Song leg.; 2 spec. (<named-content xmlns:xlink="http://www.w3.org/1999/xlink" content-type="dwc:institutional_code" xlink:title="Sun Yat-sen University" xlink:href="http://grbio.org/institution/national-sun-yat-sen-university-department-biological-sciences" xlink:type="simple">SYSU</named-content>), Xishuangbanna Dai Autonomous Prefecture, Naban Village, 7.i.2004, Li &amp; Tang leg.; 2 spec. (<named-content xmlns:xlink="http://www.w3.org/1999/xlink" content-type="dwc:institutional_code" xlink:title="Sun Yat-sen University" xlink:href="http://grbio.org/institution/national-sun-yat-sen-university-department-biological-sciences" xlink:type="simple">SYSU</named-content>), Mengla County, Wangtianshu Reserve, light trap, 22.vii.2014, Yun Li leg.; 1 spec. (<named-content xmlns:xlink="http://www.w3.org/1999/xlink" content-type="dwc:institutional_code" xlink:title="Sun Yat-sen University" xlink:href="http://grbio.org/institution/national-sun-yat-sen-university-department-biological-sciences" xlink:type="simple">SYSU</named-content>), Xishuangbanna Dai Autonomous Prefecture, Gannanba, 500 m, 13.iii.1957, Qiu-zhen Liang leg.; 9 spec. (<named-content xmlns:xlink="http://www.w3.org/1999/xlink" content-type="dwc:institutional_code" xlink:title="Sun Yat-sen University" xlink:href="http://grbio.org/institution/national-sun-yat-sen-university-department-biological-sciences" xlink:type="simple">SYSU</named-content>), Yingjiang County, Nabang Town, <named-content xmlns:xlink="http://www.w3.org/1999/xlink" content-type="dwc:verbatimCoordinates" xlink:type="simple"><named-content content-type="geo-json" specific-use="{&#34;type&#34;:&#34;Point&#34;,&#34;coordinates&#34;:[97.560000,24.750000]}" id="NCID0E2IAI" xlink:type="simple">24.75°N, 97.56°E</named-content></named-content>, 239 m, 27.v.2016, Yu-dan Tang &amp; Rui-juan Zhang leg.; 1 spec. (<named-content xmlns:xlink="http://www.w3.org/1999/xlink" content-type="dwc:institutional_code" xlink:title="Sun Yat-sen University" xlink:href="http://grbio.org/institution/national-sun-yat-sen-university-department-biological-sciences" xlink:type="simple">SYSU</named-content>), Yingjiang County, Tongbiguan Town, Kaibangya Lake, 24.58°N, 97.67°E, 1289 m, 25.v.2016, Yu-dan Tang &amp; Rui-juan Zhang leg.; 1 spec. (<named-content xmlns:xlink="http://www.w3.org/1999/xlink" content-type="dwc:institutional_code" xlink:title="Sun Yat-sen University" xlink:href="http://grbio.org/institution/national-sun-yat-sen-university-department-biological-sciences" xlink:type="simple">SYSU</named-content>), Dehong Dai and Jingpo Autonomous Prefecture, Yingjiang County, Xima Town (昔马镇), Hulukou(葫芦口), Xingyun Secondary power station (星云二级电站), 1000 m, vi.2019, light trap, Zhao-yang Tang leg. <bold>Zhejiang</bold>: 1 male (<named-content xmlns:xlink="http://www.w3.org/1999/xlink" content-type="dwc:institutional_code" xlink:title="Sun Yat-sen University" xlink:href="http://grbio.org/institution/national-sun-yat-sen-university-department-biological-sciences" xlink:type="simple">SYSU</named-content>), Lin’an County, Mt. Tianmushan, 300–400 m, 11–15.vi.2006, Hu &amp; Wang Leg.; 1 spec (<named-content xmlns:xlink="http://www.w3.org/1999/xlink" content-type="dwc:institutional_code" xlink:title="Sun Yat-sen University" xlink:href="http://grbio.org/institution/national-sun-yat-sen-university-department-biological-sciences" xlink:type="simple">SYSU</named-content>), Mt. W. Tianmushan, 10–21.viii.2004, N.-C. Li Leg.;</p></tp:treatment-sec><tp:treatment-sec sec-type="diagnosis" id="SECID0ESJAI"><title>Diagnosis.</title><p>Length 4.5–5.8 mm. Head, pronotum and elytra with similar punctation. Prosternum moderately convex medially, not carinate, without anteromedian process. Elytra slightly or not parallel-sided in the middle, without serial punctures. Mesofemora without dense pubescence, but with punctures bearing strong setae laterally. First abdominal ventrite not carinate, fifth ventrite emarginate and with a row of stout setae apically. <bold><italic>Aedeagus</italic></bold> (Fig. <xref ref-type="fig" rid="F10">10B–J</xref>): 0.9–1.4 mm long. Median lobe widest basally, almost parallel from base to apical fourth, then distinctly narrowed apically (materials from Macao slightly narrowed); gonopore situated apically. Parameres longer than median lobe, outer face slightly curved or sinuate medially and strongly curved inwards apically.</p></tp:treatment-sec><tp:treatment-sec sec-type="biology" id="SECID0E6JAI"><title>Biology</title><p><bold>(Figs <xref ref-type="fig" rid="F15">15G, H</xref>, <xref ref-type="fig" rid="F16">16B, F, J</xref>).</bold> This species can be found in various of aquatic environments. It can be collected on wet ground near rivers, streams or natural lakes. It also occurs at some artificial environments, such as on sandy gutters with very shallow flowing waters in Shenzhen (Fig. <xref ref-type="fig" rid="F16">16B</xref>), on the edges of an artificial lake (Fig. <xref ref-type="fig" rid="F15">15G</xref>) and also lives with <italic><tp:taxon-name><tp:taxon-name-part taxon-name-part-type="genus" reg="Coelostoma">Coelostoma</tp:taxon-name-part><tp:taxon-name-part taxon-name-part-type="species" reg="phallicum">phallicum</tp:taxon-name-part></tp:taxon-name></italic> Orchymont, 1940 in Xishuangbanna. It also occurs on the muddy edges of a brackish lagoon in a mangrove reserve in Macao (Fig. <xref ref-type="fig" rid="F15">15H</xref>). Adults are active at night and sometimes attracted by light.</p></tp:treatment-sec><tp:treatment-sec sec-type="remarks" id="SECID0EHLAI"><title>Remarks.</title><p><xref ref-type="bibr" rid="B13">Jia et al. (2014)</xref> thought this species was a synonym of <italic><tp:taxon-name><tp:taxon-name-part taxon-name-part-type="genus" reg="Coelostoma">Coelostoma</tp:taxon-name-part><tp:taxon-name-part taxon-name-part-type="species" reg="stultum">stultum</tp:taxon-name-part></tp:taxon-name></italic> Walker. <xref ref-type="bibr" rid="B19">Liu et al. (2020)</xref> and <xref ref-type="bibr" rid="B28">Sheth et al. (2020)</xref> stated that it is a different species from <italic><tp:taxon-name><tp:taxon-name-part taxon-name-part-type="genus" reg="Coelostoma">C.</tp:taxon-name-part><tp:taxon-name-part taxon-name-part-type="species" reg="stultum">stultum</tp:taxon-name-part></tp:taxon-name></italic> Walker after they studied a paratype of <italic><tp:taxon-name><tp:taxon-name-part taxon-name-part-type="genus" reg="Coelostoma">C.</tp:taxon-name-part><tp:taxon-name-part taxon-name-part-type="species" reg="stultum">stultum</tp:taxon-name-part></tp:taxon-name></italic>, and considered as a likely synonym of <italic><tp:taxon-name><tp:taxon-name-part taxon-name-part-type="genus" reg="Coelostoma">Coelostoma</tp:taxon-name-part><tp:taxon-name-part taxon-name-part-type="species" reg="bhutanicum">bhutanicum</tp:taxon-name-part></tp:taxon-name></italic> Jayaswal, 1972 (<xref ref-type="bibr" rid="B28">Sheth et al. 2020</xref>). Here, we recovered the status of <italic><tp:taxon-name><tp:taxon-name-part taxon-name-part-type="genus" reg="Coelostoma">C.</tp:taxon-name-part><tp:taxon-name-part taxon-name-part-type="species" reg="sulcatum">sulcatum</tp:taxon-name-part></tp:taxon-name></italic> Pu as a valid species.</p><p><italic><tp:taxon-name><tp:taxon-name-part taxon-name-part-type="genus" reg="Coelostoma">Coelostoma</tp:taxon-name-part><tp:taxon-name-part taxon-name-part-type="species" reg="sulcatum">sulcatum</tp:taxon-name-part></tp:taxon-name></italic> Pu, 1963 is morphologically variable in shape of aedeagus, especially in parameres. Compared with the original description (<xref ref-type="bibr" rid="B11">Jayaswal 1972</xref>) and photos of <italic><tp:taxon-name><tp:taxon-name-part taxon-name-part-type="genus" reg="Coelostoma">C.</tp:taxon-name-part><tp:taxon-name-part taxon-name-part-type="species" reg="bhutanicum">bhutanicum</tp:taxon-name-part></tp:taxon-name></italic> from india (<xref ref-type="bibr" rid="B28">Sheth et al. 2020</xref>), <italic><tp:taxon-name><tp:taxon-name-part taxon-name-part-type="genus" reg="Coelostoma">C.</tp:taxon-name-part><tp:taxon-name-part taxon-name-part-type="species" reg="bhutanicum">bhutanicum</tp:taxon-name-part></tp:taxon-name></italic> is very similar to <italic><tp:taxon-name><tp:taxon-name-part taxon-name-part-type="genus" reg="Coelostoma">C.</tp:taxon-name-part><tp:taxon-name-part taxon-name-part-type="species" reg="sulcatum">sulcatum</tp:taxon-name-part></tp:taxon-name></italic> especially in aedeagus, which outer face of median lobe is slightly narrowing or subparalleling from base to apical fourth and distinctly narrowed subapically (Fig. <xref ref-type="fig" rid="F10">10B–I</xref>). This indicates <italic><tp:taxon-name><tp:taxon-name-part taxon-name-part-type="genus" reg="Coelostoma">C.</tp:taxon-name-part><tp:taxon-name-part taxon-name-part-type="species" reg="bhutanicum">bhutanicum</tp:taxon-name-part></tp:taxon-name></italic> and <italic><tp:taxon-name><tp:taxon-name-part taxon-name-part-type="genus" reg="Coelostoma">C.</tp:taxon-name-part><tp:taxon-name-part taxon-name-part-type="species" reg="sulcatum">sulcatum</tp:taxon-name-part></tp:taxon-name></italic> possibly refer to the same species.</p><p><xref ref-type="bibr" rid="B19">Liu et al. (2020)</xref> reported <italic><tp:taxon-name><tp:taxon-name-part taxon-name-part-type="genus" reg="Coelostoma">C.</tp:taxon-name-part><tp:taxon-name-part taxon-name-part-type="species" reg="bhutanicum">bhutanicum</tp:taxon-name-part></tp:taxon-name></italic> Jayaswal, 1972 from Taiwan. In his illustration of aedeagus, median lobe is of almost same width throughout, only slightly narrowed apically (<xref ref-type="bibr" rid="B19">Liu et al. 2020</xref>: fig. 2E). This character is inconsistent with the median lobe of <italic><tp:taxon-name><tp:taxon-name-part taxon-name-part-type="genus" reg="Coelostoma">C.</tp:taxon-name-part><tp:taxon-name-part taxon-name-part-type="species" reg="bhutanicum">bhutanicum</tp:taxon-name-part></tp:taxon-name></italic> drawn by <xref ref-type="bibr" rid="B11">Jayaswal (1972)</xref>, but very closed to <italic><tp:taxon-name><tp:taxon-name-part taxon-name-part-type="genus" reg="Coelostoma">C.</tp:taxon-name-part><tp:taxon-name-part taxon-name-part-type="species" reg="bhutanicum">bhutanicum</tp:taxon-name-part></tp:taxon-name></italic> from Japan (<xref ref-type="bibr" rid="B31">Watanabe and Minoshima 2020</xref>) and <italic><tp:taxon-name><tp:taxon-name-part taxon-name-part-type="genus" reg="Coelostoma">C.</tp:taxon-name-part><tp:taxon-name-part taxon-name-part-type="species" reg="sulcatum">sulcatum</tp:taxon-name-part></tp:taxon-name></italic> from Macao (Fig. <xref ref-type="fig" rid="F10">10J</xref>). This character has not been found in other specimens of <italic><tp:taxon-name><tp:taxon-name-part taxon-name-part-type="genus" reg="Coelostoma">C.</tp:taxon-name-part><tp:taxon-name-part taxon-name-part-type="species" reg="sulcatum">sulcatum</tp:taxon-name-part></tp:taxon-name></italic> and <italic><tp:taxon-name><tp:taxon-name-part taxon-name-part-type="genus" reg="Coelostoma">C.</tp:taxon-name-part><tp:taxon-name-part taxon-name-part-type="species" reg="bhutanicum">bhutanicum</tp:taxon-name-part></tp:taxon-name></italic>. Hence, it is possible that the specimens with this character represent another undescribed species or just intraspecific variation of <italic><tp:taxon-name><tp:taxon-name-part taxon-name-part-type="genus" reg="Coelostoma">C.</tp:taxon-name-part><tp:taxon-name-part taxon-name-part-type="species" reg="sulcatum">sulcatum</tp:taxon-name-part></tp:taxon-name></italic>. However, solving the problem of synonymization of <italic><tp:taxon-name><tp:taxon-name-part taxon-name-part-type="genus" reg="Coelostoma">C.</tp:taxon-name-part><tp:taxon-name-part taxon-name-part-type="species" reg="bhutanicum">bhutanicum</tp:taxon-name-part></tp:taxon-name></italic> and <italic><tp:taxon-name><tp:taxon-name-part taxon-name-part-type="genus" reg="Coelostoma">C.</tp:taxon-name-part><tp:taxon-name-part taxon-name-part-type="species" reg="sulcatum">sulcatum</tp:taxon-name-part></tp:taxon-name></italic> is not easy until the type of <italic><tp:taxon-name><tp:taxon-name-part taxon-name-part-type="genus" reg="Coelostoma">C.</tp:taxon-name-part><tp:taxon-name-part taxon-name-part-type="species" reg="bhutanicum">bhutanicum</tp:taxon-name-part></tp:taxon-name></italic> can be examined. Hence, we prefer to treat specimens from China as <italic><tp:taxon-name><tp:taxon-name-part taxon-name-part-type="genus" reg="Coelostoma">C.</tp:taxon-name-part><tp:taxon-name-part taxon-name-part-type="species" reg="sulcatum">sulcatum</tp:taxon-name-part></tp:taxon-name></italic> and not treat <italic><tp:taxon-name><tp:taxon-name-part taxon-name-part-type="genus" reg="Coelostoma">C.</tp:taxon-name-part><tp:taxon-name-part taxon-name-part-type="species" reg="bhutanicum">bhutanicum</tp:taxon-name-part></tp:taxon-name></italic> in the key to species of Chinese <italic><tp:taxon-name><tp:taxon-name-part taxon-name-part-type="genus" reg="Coelostoma">Coelostoma</tp:taxon-name-part></tp:taxon-name></italic> at present.</p></tp:treatment-sec><tp:treatment-sec sec-type="distribution" id="SECID0EFVAI"><title>Distribution.</title><p>China (Fujian, Guangdong, Guangxi, Jiangxi, Macao, Taiwan, Yunnan, Xizang, Zhejiang).</p></tp:treatment-sec><tp:treatment-sec><!--Section generated to contain objects referenced in tp:taxon-treatment.--><fig id="F9" position="float" orientation="portrait"><object-id xmlns:xlink="http://www.w3.org/1999/xlink" content-type="doi" xlink:type="simple">10.3897/zookeys.1091.79564.figure9</object-id><object-id xmlns:xlink="http://www.w3.org/1999/xlink" content-type="arpha" xlink:type="simple">273341E5-2ABA-5428-A4C4-94A40FC96CBA</object-id><label>Figure 9.</label><caption><p>Dorsal view of Chinese <italic><tp:taxon-name><tp:taxon-name-part taxon-name-part-type="genus" reg="Holocoelostoma">Holocoelostoma</tp:taxon-name-part></tp:taxon-name></italic><bold>A</bold><italic><tp:taxon-name><tp:taxon-name-part taxon-name-part-type="genus" reg="Coelostoma">Coelostoma</tp:taxon-name-part><tp:taxon-name-part taxon-name-part-type="species" reg="sulcatum">sulcatum</tp:taxon-name-part></tp:taxon-name></italic> Pu, 1963 <bold>B</bold><italic><tp:taxon-name><tp:taxon-name-part taxon-name-part-type="genus" reg="Coelostoma">Coelostoma</tp:taxon-name-part><tp:taxon-name-part taxon-name-part-type="species" reg="stultum">stultum</tp:taxon-name-part></tp:taxon-name></italic> (Walker, 1858). Scale bar: 1.0 mm (<bold>A, B</bold>).</p></caption><graphic xmlns:xlink="http://www.w3.org/1999/xlink" xlink:href="zookeys-1091-015-g009.jpg" position="float" orientation="portrait" xlink:type="simple" id="oo_666191.jpg"><uri content-type="original_file" xlink:type="simple">https://binary.pensoft.net/fig/666191</uri></graphic></fig><fig id="F16" position="float" orientation="portrait"><object-id xmlns:xlink="http://www.w3.org/1999/xlink" content-type="doi" xlink:type="simple">10.3897/zookeys.1091.79564.figure16</object-id><object-id xmlns:xlink="http://www.w3.org/1999/xlink" content-type="arpha" xlink:type="simple">7BE9CBFB-D9D3-5828-A02E-0804F4E7A6FD</object-id><label>Figure 16.</label><caption><p>Habitats of Chinese <italic><tp:taxon-name><tp:taxon-name-part taxon-name-part-type="genus" reg="Coelostoma">Coelostoma</tp:taxon-name-part></tp:taxon-name></italic> spp. <bold>A</bold><italic><tp:taxon-name><tp:taxon-name-part taxon-name-part-type="genus" reg="Coelostoma">C.</tp:taxon-name-part><tp:taxon-name-part taxon-name-part-type="species" reg="turnai">turnai</tp:taxon-name-part></tp:taxon-name></italic> Hebauer, 2006 active at wet rocky ground beside a river at night (Fujian) <bold>B</bold><italic><tp:taxon-name><tp:taxon-name-part taxon-name-part-type="genus" reg="Coelostoma">C.</tp:taxon-name-part><tp:taxon-name-part taxon-name-part-type="species" reg="sulcatum">sulcatum</tp:taxon-name-part></tp:taxon-name></italic> Pu, 1963 on sandy gutterway with shallow flowing waters at night (Guangdong) <bold>C</bold><italic><tp:taxon-name><tp:taxon-name-part taxon-name-part-type="genus" reg="Coelostoma">C.</tp:taxon-name-part><tp:taxon-name-part taxon-name-part-type="species" reg="phallicum">phallicum</tp:taxon-name-part></tp:taxon-name></italic> Orchymont, 1940 hided under a brick beside the wastewater during the day (Guangdong) <bold>D</bold><italic><tp:taxon-name><tp:taxon-name-part taxon-name-part-type="genus" reg="Coelostoma">C.</tp:taxon-name-part><tp:taxon-name-part taxon-name-part-type="species" reg="phallicum">phallicum</tp:taxon-name-part></tp:taxon-name></italic> Orchymont, 1940 dived under water and fed on algal mats at night (Guangdong) <bold>E</bold><italic><tp:taxon-name><tp:taxon-name-part taxon-name-part-type="genus" reg="Coelostoma">C.</tp:taxon-name-part><tp:taxon-name-part taxon-name-part-type="species" reg="bifidum">bifidum</tp:taxon-name-part></tp:taxon-name></italic> Jia, Aston &amp; Fikáček on wet stone wall at night (Guangdong) <bold>F</bold><italic><tp:taxon-name><tp:taxon-name-part taxon-name-part-type="genus" reg="Coelostoma">C.</tp:taxon-name-part><tp:taxon-name-part taxon-name-part-type="species" reg="sulcatum">sulcatum</tp:taxon-name-part></tp:taxon-name></italic> Pu, 1963 on muddy edge of artificial lake at night (Yunnan) <bold>G</bold><italic><tp:taxon-name><tp:taxon-name-part taxon-name-part-type="genus" reg="Coelostoma">C.</tp:taxon-name-part><tp:taxon-name-part taxon-name-part-type="species" reg="nankunshanense">nankunshanense</tp:taxon-name-part></tp:taxon-name></italic> sp. nov. on a stone in the middle of a forest stream at night (Guangdong) <bold>H</bold><italic><tp:taxon-name><tp:taxon-name-part taxon-name-part-type="genus" reg="Coelostoma">C.</tp:taxon-name-part><tp:taxon-name-part taxon-name-part-type="species" reg="surkhetensis">surkhetensis</tp:taxon-name-part></tp:taxon-name></italic> Hebauer, 2002 in a wet stone on the edges of a forest stream at night (Xizang) <bold>I</bold><italic><tp:taxon-name><tp:taxon-name-part taxon-name-part-type="genus" reg="Coelostoma">C.</tp:taxon-name-part><tp:taxon-name-part taxon-name-part-type="species" reg="wui">wui</tp:taxon-name-part></tp:taxon-name></italic> Orchymont, 1940 on the edges of a mountain river at night (Shanxi) <bold>J</bold><italic><tp:taxon-name><tp:taxon-name-part taxon-name-part-type="genus" reg="Coelostoma">C.</tp:taxon-name-part><tp:taxon-name-part taxon-name-part-type="species" reg="sulcatum">sulcatum</tp:taxon-name-part></tp:taxon-name></italic> Pu, 1963 on muddy edges of brackish lagoon at night, with a marine <tp:taxon-name><tp:taxon-name-part taxon-name-part-type="order">Amphipoda</tp:taxon-name-part></tp:taxon-name> beside it (Macao) <bold>K</bold><italic><tp:taxon-name><tp:taxon-name-part taxon-name-part-type="genus" reg="Coelostoma">C.</tp:taxon-name-part><tp:taxon-name-part taxon-name-part-type="species" reg="nankunshanense">nankunshanense</tp:taxon-name-part></tp:taxon-name></italic> sp. nov. mating at night (Guangdong) <bold>L</bold><italic><tp:taxon-name><tp:taxon-name-part taxon-name-part-type="genus" reg="Coelostoma">C.</tp:taxon-name-part><tp:taxon-name-part taxon-name-part-type="species" reg="wui">wui</tp:taxon-name-part></tp:taxon-name></italic> Orchymont, 1940 ovipositing eggs on wet land at night (Shanxi).</p></caption><graphic xmlns:xlink="http://www.w3.org/1999/xlink" xlink:href="zookeys-1091-015-g016.jpg" position="float" orientation="portrait" xlink:type="simple" id="oo_666198.jpg"><uri content-type="original_file" xlink:type="simple">https://binary.pensoft.net/fig/666198</uri></graphic></fig><fig id="F15" position="float" orientation="portrait"><object-id xmlns:xlink="http://www.w3.org/1999/xlink" content-type="doi" xlink:type="simple">10.3897/zookeys.1091.79564.figure15</object-id><object-id xmlns:xlink="http://www.w3.org/1999/xlink" content-type="arpha" xlink:type="simple">0EB7ED61-F773-5254-A5AC-3FFA03629269</object-id><label>Figure 15.</label><caption><p>Habitats of Chinese <italic><tp:taxon-name><tp:taxon-name-part taxon-name-part-type="genus" reg="Coelostoma">Coelostoma</tp:taxon-name-part></tp:taxon-name></italic><bold>A</bold> stone walls with running waters in forest (Yunnan) <bold>B</bold> wet stone walls with moss (Guangdong) <bold>C</bold> mountain stream in forest (Guangdong) <bold>D</bold> mountain river with rocky edges (Shanxi) <bold>E</bold> wastewater in city downtown (Guangdong) <bold>F</bold> lowland marshes with vegetation (Guangdong) <bold>G</bold> artificial lake (Yunnan) <bold>H</bold> brackish lagoon in mangrove reserve (Macao).</p></caption><graphic xmlns:xlink="http://www.w3.org/1999/xlink" xlink:href="zookeys-1091-015-g015.jpg" position="float" orientation="portrait" xlink:type="simple" id="oo_666197.jpg"><uri content-type="original_file" xlink:type="simple">https://binary.pensoft.net/fig/666197</uri></graphic></fig></tp:treatment-sec><ref-list><ref id="B13"><mixed-citation xmlns:xlink="http://www.w3.org/1999/xlink" xlink:type="simple"><person-group><name name-style="western"><surname>Jia</surname><given-names>F-L</given-names></name><name name-style="western"><surname>Aston</surname><given-names>P</given-names></name><name name-style="western"><surname>Fikáček</surname><given-names>M</given-names></name></person-group> (<year>2014</year>) <article-title>Review of the Chinese species of the genus <italic><tp:taxon-name><tp:taxon-name-part taxon-name-part-type="genus">Coelostoma</tp:taxon-name-part></tp:taxon-name></italic> Brullé, 1835 (<tp:taxon-name><tp:taxon-name-part taxon-name-part-type="order">Coleoptera</tp:taxon-name-part></tp:taxon-name>: <tp:taxon-name><tp:taxon-name-part taxon-name-part-type="family">Hydrophilidae</tp:taxon-name-part></tp:taxon-name>: <tp:taxon-name><tp:taxon-name-part taxon-name-part-type="subfamily">Sphaeridiinae</tp:taxon-name-part></tp:taxon-name>).</article-title><source>Zootaxa</source><volume>3887</volume>(<issue>3</issue>): <fpage>354</fpage>–<lpage>376</lpage>. <ext-link xlink:type="simple" ext-link-type="doi" xlink:href="10.11646/zootaxa.3887.3.4">https://doi.org/10.11646/zootaxa.3887.3.4</ext-link></mixed-citation></ref><ref id="B28"><mixed-citation xmlns:xlink="http://www.w3.org/1999/xlink" xlink:type="simple"><person-group><name name-style="western"><surname>Sheth</surname><given-names>SD</given-names></name><name name-style="western"><surname>Ghate</surname><given-names>HV</given-names></name><name name-style="western"><surname>Fikáček</surname><given-names>M</given-names></name></person-group> (<year>2020</year>) Review of <italic><tp:taxon-name><tp:taxon-name-part taxon-name-part-type="genus">Coelostoma</tp:taxon-name-part></tp:taxon-name></italic> of the Indian subcontinent (<tp:taxon-name><tp:taxon-name-part taxon-name-part-type="order">Coleoptera</tp:taxon-name-part></tp:taxon-name>: <tp:taxon-name><tp:taxon-name-part taxon-name-part-type="family">Hydrophilidae</tp:taxon-name-part></tp:taxon-name>) Part 1: <italic><tp:taxon-name><tp:taxon-name-part taxon-name-part-type="genus">Coelostoma</tp:taxon-name-part></tp:taxon-name></italic> s. str. and <italic><tp:taxon-name><tp:taxon-name-part taxon-name-part-type="genus">Holocoelostoma</tp:taxon-name-part></tp:taxon-name></italic>. European Journal of Taxonomy 690(690): 1–32. <ext-link xlink:type="simple" ext-link-type="doi" xlink:href="10.5852/ejt.2020.690">https://doi.org/10.5852/ejt.2020.690</ext-link></mixed-citation></ref><ref id="B19"><mixed-citation xmlns:xlink="http://www.w3.org/1999/xlink" xlink:type="simple"><person-group><name name-style="western"><surname>Liu</surname><given-names>H-C</given-names></name><name name-style="western"><surname>Hu</surname><given-names>F-S</given-names></name><name name-style="western"><surname>Fikáček</surname><given-names>M</given-names></name></person-group> (<year>2020</year>) <article-title>Review of the genus <italic><tp:taxon-name><tp:taxon-name-part taxon-name-part-type="genus">Coelostoma</tp:taxon-name-part></tp:taxon-name></italic> of Taiwan with description of a new species (<tp:taxon-name><tp:taxon-name-part taxon-name-part-type="order">Coleoptera</tp:taxon-name-part></tp:taxon-name>: <tp:taxon-name><tp:taxon-name-part taxon-name-part-type="family">Hydrophilidae</tp:taxon-name-part></tp:taxon-name>).</article-title><source>Acta Entomologica Musei Nationalis Pragae</source><volume>60</volume>(<issue>1</issue>): <fpage>155</fpage>–<lpage>162</lpage>. <ext-link xlink:type="simple" ext-link-type="doi" xlink:href="10.37520/aemnp.2020.008">https://doi.org/10.37520/aemnp.2020.008</ext-link></mixed-citation></ref><ref id="B11"><mixed-citation xmlns:xlink="http://www.w3.org/1999/xlink" xlink:type="simple"><person-group><name name-style="western"><surname>Jayaswal</surname><given-names>KP</given-names></name></person-group> (<year>1972</year>) <article-title>On the two new species of the hydrophilid beetles (<tp:taxon-name><tp:taxon-name-part taxon-name-part-type="order">Coleoptera</tp:taxon-name-part></tp:taxon-name>: <tp:taxon-name><tp:taxon-name-part taxon-name-part-type="family">Hydrophilidae</tp:taxon-name-part></tp:taxon-name>).</article-title><source>Zoologischer Anzeiger</source><volume>189</volume>: <fpage>409</fpage>–<lpage>412</lpage>.</mixed-citation></ref><ref id="B31"><mixed-citation xmlns:xlink="http://www.w3.org/1999/xlink" xlink:type="simple"><person-group><name name-style="western"><surname>Watanabe</surname><given-names>K</given-names></name><name name-style="western"><surname>Minoshima</surname><given-names>YN</given-names></name></person-group> (<year>2020</year>) <article-title>First Record of <tp:taxon-name><tp:taxon-name-part taxon-name-part-type="genus">Coelostoma</tp:taxon-name-part><tp:taxon-name-part taxon-name-part-type="species">bhutanicum</tp:taxon-name-part></tp:taxon-name> Jayaswal, 1972 (<tp:taxon-name><tp:taxon-name-part taxon-name-part-type="order">Coleoptera</tp:taxon-name-part></tp:taxon-name>: <tp:taxon-name><tp:taxon-name-part taxon-name-part-type="family">Hydrophilidae</tp:taxon-name-part></tp:taxon-name>) from Japan.</article-title><source>Japanese Journal of Systematic Entomology</source><volume>26</volume>(<issue>1</issue>): <fpage>151</fpage>–<lpage>152</lpage>.</mixed-citation></ref></ref-list></tp:taxon-treatment>
